# Supplementary material for: Prenatal SMN-dependent defects in translation uncover reversible primary cilia phenotypes in spinal muscular atrophy
Source: JCI Insight. 2025 Sep 9;10(20):e192835. doi: 10.1172/jci.insight.192835 (PMC12581668; doi:10.1172/jci.insight.192835)
Supplement: Supplemental data set 1 [file jciinsight-10-192835-s142.xlsx]

## Sheet: DEGs
ensembl_gene_id	external_gene_name	gene_biotype	description	log2_FC_t_brain_e145_rs	p_val_t_brain_e145_rs	padj_t_brain_e145_rs	class_t_brain_e145_rs	log2_FC_t_sc_e145_rs	p_val_t_sc_e145_rs	padj_t_sc_e145_rs	class_t_sc_e145_rs
ENSMUSG00000000001	Gnai3	protein_coding	guanine nucleotide binding protein (G protein), alpha inhibiting 3	0.107171	0.277565	0.97593	=	-0.0839433	0.378997	0.759128	=
ENSMUSG00000000028	Cdc45	protein_coding	cell division cycle 45	-0.113992	0.793356	1	=	-0.792604	0.125229	0.526391	=
ENSMUSG00000000031	H19	lncRNA	H19, imprinted maternally expressed transcript	2.65783	0.185953	0.950257	=	0.963616	0.443023	0.80016	=
ENSMUSG00000000049	Apoh	protein_coding	apolipoprotein H	0.984623	0.869664	1	=	1.75481	0.122112	0.524964	=
ENSMUSG00000000056	Narf	protein_coding	nuclear prelamin A recognition factor	-0.0647089	0.571993	1	=	-0.107261	0.339667	0.732669	=
ENSMUSG00000000078	Klf6	protein_coding	Kruppel-like factor 6	-0.0885537	0.536787	1	=	0.0597775	0.658132	0.908645	=
ENSMUSG00000000085	Scmh1	protein_coding	sex comb on midleg homolog 1	-0.25973	0.13509	0.95009	=	-0.116716	0.468743	0.817998	=
ENSMUSG00000000088	Cox5a	protein_coding	cytochrome c oxidase subunit 5A	0.0782291	0.404652	0.998448	=	0.178176	0.0660208	0.443048	=
ENSMUSG00000000120	Ngfr	protein_coding	nerve growth factor receptor (TNFR superfamily, member 16)	-0.228471	0.395822	0.998408	=	-0.0250829	0.901301	0.980032	=
ENSMUSG00000000127	Fer	protein_coding	fer (fms/fps related) protein kinase	-0.0713663	0.630994	1	=	-0.0838458	0.55948	0.868063	=
ENSMUSG00000000134	Tfe3	protein_coding	transcription factor E3	-0.307668	0.0667495	0.906506	=	0.0835714	0.589546	0.880755	=
ENSMUSG00000000149	Gna12	protein_coding	guanine nucleotide binding protein, alpha 12	-0.0892509	0.614579	1	=	-0.132925	0.43307	0.793256	=
ENSMUSG00000000154	Slc22a18	protein_coding	solute carrier family 22 (organic cation transporter), member 18	-0.3415	0.88038	1	=	0.579367	0.45317	0.806579	=
ENSMUSG00000000168	Dlat	protein_coding	dihydrolipoamide S-acetyltransferase (E2 component of pyruvate dehydrogenase complex)	-0.035101	0.766918	1	=	-0.0998975	0.386279	0.763116	=
ENSMUSG00000000171	Sdhd	protein_coding	succinate dehydrogenase complex, subunit D, integral membrane protein	0.0752577	0.537161	1	=	0.106123	0.349505	0.739884	=
ENSMUSG00000000184	Ccnd2	protein_coding	cyclin D2	0.0387045	0.842528	1	=	-0.337322	0.108768	0.507207	=
ENSMUSG00000000202	Btbd17	protein_coding	BTB (POZ) domain containing 17	-0.0913258	0.724861	1	=	0.119506	0.629619	0.898317	=
ENSMUSG00000000223	Drp2	protein_coding	dystrophin related protein 2	0.0888483	0.787121	1	=	-0.0937855	0.768284	0.9392	=
ENSMUSG00000000244	Tspan32	protein_coding	tetraspanin 32	1.79537	0.188492	0.952317	=	-0.62725	0.429406	0.791458	=
ENSMUSG00000000247	Lhx2	protein_coding	LIM homeobox protein 2	0.122206	0.729706	1	=	-0.6302	0.116544	0.518322	=
ENSMUSG00000000253	Gmpr	protein_coding	guanosine monophosphate reductase	0.136788	0.556599	1	=	-0.146403	0.432433	0.792365	=
ENSMUSG00000000275	Trim25	protein_coding	tripartite motif-containing 25	-0.0993502	0.790978	1	=	-0.45288	0.141108	0.546478	=
ENSMUSG00000000278	Scpep1	protein_coding	serine carboxypeptidase 1	-0.416543	0.0252325	0.814133	=	-0.127842	0.416334	0.784679	=
ENSMUSG00000000282	Mnt	protein_coding	max binding protein	-0.00896947	0.934751	1	=	-0.0391866	0.712191	0.926183	=
ENSMUSG00000000290	Itgb2	protein_coding	integrin beta 2	-1.43059	0.0737832	0.937923	=	0.383573	0.426493	0.790952	=
ENSMUSG00000000295	Hddc2	protein_coding	HD domain containing 2	-0.0705509	0.6115	1	=	0.00175395	0.989431	0.99812	=
ENSMUSG00000000303	Cdh1	protein_coding	cadherin 1	-0.362039	0.676909	1	=	0.849242	0.225851	0.634283	=
ENSMUSG00000000305	Cdh4	protein_coding	cadherin 4	0.145573	0.284181	0.976289	=	0.00903904	0.944911	0.991346	=
ENSMUSG00000000308	Ckmt1	protein_coding	creatine kinase, mitochondrial 1, ubiquitous	0.213476	0.731118	1	=	0.128619	0.82326	0.959295	=
ENSMUSG00000000325	Arvcf	protein_coding	armadillo repeat gene deleted in velocardiofacial syndrome	-0.0263678	0.782191	1	=	-0.0631099	0.508168	0.841328	=
ENSMUSG00000000326	Comt	protein_coding	catechol-O-methyltransferase	0.166327	0.302019	0.985012	=	-0.198548	0.188062	0.600745	=
ENSMUSG00000000339	Rtca	protein_coding	RNA 3'-terminal phosphate cyclase	-0.106728	0.417128	0.999734	=	-0.0289909	0.817462	0.957313	=
ENSMUSG00000000340	Dbt	protein_coding	dihydrolipoamide branched chain transacylase E2	0.109654	0.555308	1	=	-0.137367	0.423029	0.789087	=
ENSMUSG00000000346	Dazap2	protein_coding	DAZ associated protein 2	-0.0494626	0.682129	1	=	-0.0167075	0.888094	0.976937	=
ENSMUSG00000000355	Mcts1	protein_coding	malignant T cell amplified sequence 1	-0.0985268	0.416899	0.999734	=	-0.0796076	0.493221	0.833378	=
ENSMUSG00000000378	Ccm2	protein_coding	cerebral cavernous malformation 2	-0.104278	0.506366	1	=	-0.259269	0.092757	0.483194	=
ENSMUSG00000000384	Tbrg4	protein_coding	transforming growth factor beta regulated gene 4	-0.571944	0.0527672	0.879804	=	-0.117452	0.638375	0.902091	=
ENSMUSG00000000399	Ndufa9	protein_coding	NADH:ubiquinone oxidoreductase subunit A9	-0.223455	0.031651	0.829865	=	0.00833167	0.929006	0.987416	=
ENSMUSG00000000420	Galnt1	protein_coding	polypeptide N-acetylgalactosaminyltransferase 1	-0.208432	0.293679	0.980894	=	-0.193963	0.311253	0.707951	=
ENSMUSG00000000441	Raf1	protein_coding	v-raf-leukemia viral oncogene 1	-0.0791	0.484639	1	=	-0.0599215	0.589454	0.880755	=
ENSMUSG00000026729	4930562F07Rik	lncRNA	RIKEN cDNA 4930562F07 gene	-5.29503	0.00393541	0.683139	-	-0.526433	0.318859	0.715323	=
ENSMUSG00000000532	Acvr1b	protein_coding	activin A receptor, type 1B	-0.113152	0.325354	0.990427	=	0.0339282	0.754031	0.936485	=
ENSMUSG00000000538	Tom1l2	protein_coding	target of myb1-like 2 (chicken)	-0.151114	0.191631	0.952317	=	-0.051129	0.64211	0.903128	=
ENSMUSG00000000552	Zfp385a	protein_coding	zinc finger protein 385A	-0.0480762	0.712952	1	=	0.0545041	0.665383	0.910866	=
ENSMUSG00000000555	Itga5	protein_coding	integrin alpha 5 (fibronectin receptor alpha)	-0.0275998	0.923627	1	=	-0.633132	0.0265335	0.380389	-
ENSMUSG00000000560	Gabra2	protein_coding	gamma-aminobutyric acid (GABA) A receptor, subunit alpha 2	-0.0667813	0.822288	1	=	-0.0513551	0.858447	0.969819	=
ENSMUSG00000000561	Wdr77	protein_coding	WD repeat domain 77	-0.317224	0.0201264	0.814133	=	-0.121106	0.326928	0.72305	=
ENSMUSG00000000563	Atp5f1	protein_coding	ATP synthase, H+ transporting, mitochondrial F0 complex, subunit B1	0.0405291	0.640611	1	=	0.0801885	0.357728	0.746101	=
ENSMUSG00000000567	Sox9	protein_coding	SRY (sex determining region Y)-box 9	-0.179613	0.0673762	0.906506	=	-0.192932	0.0506758	0.420304	=
ENSMUSG00000000568	Hnrnpd	protein_coding	heterogeneous nuclear ribonucleoprotein D	-0.0579329	0.586679	1	=	0.0484966	0.648467	0.904535	=
ENSMUSG00000000579	Dynlt1c	protein_coding	dynein light chain Tctex-type 1C	0.21207	0.0781156	0.940729	=	-0.0230947	0.83826	0.963918	=
ENSMUSG00000000581	C1d	protein_coding	C1D nuclear receptor co-repressor	-0.0803593	0.353863	0.995499	=	0.104934	0.217174	0.628263	=
ENSMUSG00000000605	Clcn4	protein_coding	chloride channel, voltage-sensitive 4	0.126612	0.257029	0.97593	=	0.145037	0.191499	0.601133	=
ENSMUSG00000000631	Myo18a	protein_coding	myosin XVIIIA	-0.0168346	0.821468	1	=	-0.0782537	0.301347	0.700244	=
ENSMUSG00000000632	Sez6	protein_coding	seizure related gene 6	0.0281779	0.807911	1	=	-0.0876833	0.45289	0.806579	=
ENSMUSG00000000673	Haao	protein_coding	3-hydroxyanthranilate 3,4-dioxygenase	-3.41354	0.434027	1	=	1.82946	0.0562919	0.424152	=
ENSMUSG00000000690	Hoxb6	protein_coding	homeobox B6	2.64632	0.182432	0.95009	=	-0.00471613	0.990674	0.998485	=
ENSMUSG00000000738	Spg7	protein_coding	SPG7, paraplegin matrix AAA peptidase subunit	-0.0303065	0.81872	1	=	0.0292838	0.81916	0.957313	=
ENSMUSG00000000740	Rpl13	protein_coding	ribosomal protein L13	0.202608	0.126296	0.95009	=	0.240716	0.0699345	0.452738	=
ENSMUSG00000000743	Chmp1a	protein_coding	charged multivesicular body protein 1A	0.101312	0.437132	1	=	-0.0785162	0.538369	0.858237	=
ENSMUSG00000000751	Rpa1	protein_coding	replication protein A1	-0.170809	0.0789295	0.940729	=	-0.313895	0.00333324	0.321412	=
ENSMUSG00000000753	Serpinf1	protein_coding	serine (or cysteine) peptidase inhibitor, clade F, member 1	-0.375252	0.797437	1	=	0.344603	0.526147	0.851694	=
ENSMUSG00000000759	Tubgcp3	protein_coding	tubulin, gamma complex associated protein 3	-0.00988227	0.95583	1	=	-0.349336	0.0568382	0.425182	=
ENSMUSG00000000766	Oprm1	protein_coding	opioid receptor, mu 1	-0.166016	0.669641	1	=	0.0300464	0.93482	0.988965	=
ENSMUSG00000000776	Polr3d	protein_coding	polymerase (RNA) III (DNA directed) polypeptide D	0.00660099	0.969816	1	=	-0.237787	0.173521	0.587326	=
ENSMUSG00000000787	Ddx3x	protein_coding	DEAD/H (Asp-Glu-Ala-Asp/His) box polypeptide 3, X-linked	-0.148008	0.047182	0.854085	=	-0.167452	0.0267504	0.380934	=
ENSMUSG00000000804	Usp32	protein_coding	ubiquitin specific peptidase 32	-0.191367	0.0634091	0.897797	=	-0.0666171	0.472536	0.819161	=
ENSMUSG00000000823	Zfp512b	protein_coding	zinc finger protein 512B	0.0624319	0.611292	1	=	-0.0928006	0.440833	0.798796	=
ENSMUSG00000000826	Dnajc5	protein_coding	DnaJ heat shock protein family (Hsp40) member C5	0.0771229	0.438234	1	=	0.13894	0.168577	0.578991	=
ENSMUSG00000000827	Tpd52l2	protein_coding	tumor protein D52-like 2	0.0102196	0.922711	1	=	-0.158641	0.143296	0.549098	=
ENSMUSG00000000838	Fmr1	protein_coding	fragile X mental retardation 1	-0.117266	0.133683	0.95009	=	-0.117472	0.131462	0.534041	=
ENSMUSG00000000861	Bcl11a	protein_coding	B cell CLL/lymphoma 11A (zinc finger protein)	0.016515	0.854974	1	=	-0.0185097	0.837015	0.963649	=
ENSMUSG00000000881	Dlg3	protein_coding	discs large MAGUK scaffold protein 3	0.0494075	0.597962	1	=	-0.0437811	0.635705	0.901168	=
ENSMUSG00000000902	Smarcb1	protein_coding	SWI/SNF related, matrix associated, actin dependent regulator of chromatin, subfamily b, member 1	0.0792916	0.250551	0.97593	=	0.119425	0.0910505	0.480795	=
ENSMUSG00000000938	Hoxa10	protein_coding	homeobox A10	0.111437	0.920928	1	=	-0.0945804	0.767134	0.939182	=
ENSMUSG00000000942	Hoxa4	protein_coding	homeobox A4	0.066589	0.934997	1	=	0.306723	0.158275	0.567623	=
ENSMUSG00000000948	Gm38393	protein_coding	predicted gene, 38393	0.170805	0.365954	0.995499	=	0.30224	0.108319	0.506373	=
ENSMUSG00000000957	Mmp14	protein_coding	matrix metallopeptidase 14 (membrane-inserted)	-0.113121	0.339514	0.995499	=	-0.289338	0.0226862	0.364087	=
ENSMUSG00000000958	Slc7a7	protein_coding	solute carrier family 7 (cationic amino acid transporter, y+ system), member 7	-0.54657	0.185291	0.95009	=	-0.697402	0.0515519	0.421583	=
ENSMUSG00000000959	Oxa1l	protein_coding	oxidase assembly 1-like	-0.0667183	0.533543	1	=	-0.083219	0.421848	0.78871	=
ENSMUSG00000001014	Icam4	protein_coding	intercellular adhesion molecule 4, Landsteiner-Wiener blood group	3.34686	0.0796473	0.940729	=	0.205715	0.787018	0.946172	=
ENSMUSG00000001016	Ilf2	protein_coding	interleukin enhancer binding factor 2	-0.0112254	0.883323	1	=	-0.0750487	0.332204	0.727149	=
ENSMUSG00000001017	Chtop	protein_coding	chromatin target of PRMT1	-0.0351518	0.667781	1	=	0.0372738	0.647851	0.904535	=
ENSMUSG00000001018	Snapin	protein_coding	SNAP-associated protein	-0.0779566	0.720616	1	=	-0.114352	0.559706	0.868063	=
ENSMUSG00000001029	Icam2	protein_coding	intercellular adhesion molecule 2	0.0217511	0.951468	1	=	-0.571904	0.0725116	0.456381	=
ENSMUSG00000001034	Mapk7	protein_coding	mitogen-activated protein kinase 7	0.0874335	0.408046	0.998448	=	-0.138069	0.190976	0.600745	=
ENSMUSG00000001036	Epn2	protein_coding	epsin 2	0.130187	0.238204	0.97059	=	-0.0860335	0.422112	0.78871	=
ENSMUSG00000053886	Sh2d4a	protein_coding	SH2 domain containing 4A	-4.73203	0.0319468	0.829865	-	-0.991606	0.0208085	0.363172	-
ENSMUSG00000001052	Sec24b	protein_coding	Sec24 related gene family, member B (S. cerevisiae)	0.0512597	0.6975	1	=	-0.185889	0.159615	0.569023	=
ENSMUSG00000001054	Rmnd5b	protein_coding	required for meiotic nuclear division 5 homolog B	0.13628	0.258702	0.97593	=	-0.138762	0.224343	0.633271	=
ENSMUSG00000001056	Nhp2	protein_coding	NHP2 ribonucleoprotein	0.093232	0.471327	1	=	-0.146047	0.253323	0.655899	=
ENSMUSG00000001082	Mfsd10	protein_coding	major facilitator superfamily domain containing 10	-0.0646805	0.809814	1	=	-0.355524	0.172001	0.585117	=
ENSMUSG00000001098	Kctd10	protein_coding	potassium channel tetramerisation domain containing 10	-0.137053	0.376861	0.995499	=	-0.100689	0.512327	0.843994	=
ENSMUSG00000001100	Poldip2	protein_coding	polymerase (DNA-directed), delta interacting protein 2	-0.197872	0.172532	0.95009	=	0.0459318	0.736289	0.930798	=
ENSMUSG00000001105	Ift20	protein_coding	intraflagellar transport 20	0.0288166	0.839085	1	=	0.0304875	0.820652	0.958299	=
ENSMUSG00000001120	Pcbp3	protein_coding	poly(rC) binding protein 3	0.0131698	0.922932	1	=	-0.137227	0.300715	0.699899	=
ENSMUSG00000001123	Lgals9	protein_coding	lectin, galactose binding, soluble 9	-0.515894	0.348005	0.995499	=	0.317918	0.339736	0.732669	=
ENSMUSG00000001127	Araf	protein_coding	Araf proto-oncogene, serine/threonine kinase	0.0662919	0.480152	1	=	0.106936	0.253142	0.655899	=
ENSMUSG00000001128	Cfp	protein_coding	complement factor properdin	2.47567	0.351266	0.995499	=	1.24215	0.167032	0.576521	=
ENSMUSG00000001134	Uxt	protein_coding	ubiquitously expressed prefoldin like chaperone	-0.124654	0.421967	1	=	0.175271	0.248654	0.652025	=
ENSMUSG00000001155	Ftcd	protein_coding	formiminotransferase cyclodeaminase	-0.409529	0.898082	1	=	2.37794	0.0147321	0.345834	+
ENSMUSG00000001156	Mxd1	protein_coding	MAX dimerization protein 1	0.210066	0.101922	0.94837	=	-0.0692684	0.560124	0.86844	=
ENSMUSG00000001158	Snrnp27	protein_coding	small nuclear ribonucleoprotein 27 (U4/U6.U5)	-0.0518362	0.69711	1	=	0.00591562	0.963536	0.993782	=
ENSMUSG00000001173	Ocrl	protein_coding	OCRL, inositol polyphosphate-5-phosphatase	-0.0669218	0.651424	1	=	-0.0902146	0.52696	0.851818	=
ENSMUSG00000001175	Calm1	protein_coding	calmodulin 1	0.166776	0.218479	0.960556	=	0.30066	0.0346273	0.396961	=
ENSMUSG00000001211	Agpat3	protein_coding	1-acylglycerol-3-phosphate O-acyltransferase 3	0.0461663	0.792233	1	=	-0.0371583	0.826246	0.960822	=
ENSMUSG00000001228	Uhrf1	protein_coding	ubiquitin-like, containing PHD and RING finger domains, 1	-0.253155	0.327788	0.991189	=	-0.851316	0.00530734	0.321412	-
ENSMUSG00000001240	Ramp2	protein_coding	receptor (calcitonin) activity modifying protein 2	-0.30356	0.0353068	0.835288	=	-0.113515	0.380488	0.759888	=
ENSMUSG00000001247	Lsr	protein_coding	lipolysis stimulated lipoprotein receptor	0.104926	0.671738	1	=	0.126071	0.532264	0.855754	=
ENSMUSG00000001248	Gramd1a	protein_coding	GRAM domain containing 1A	0.0572325	0.709164	1	=	0.0619882	0.681085	0.917834	=
ENSMUSG00000001249	Hpn	protein_coding	hepsin	2.31714	0.572946	1	=	1.71166	0.0978628	0.490062	=
ENSMUSG00000001270	Ckb	protein_coding	creatine kinase, brain	0.0573638	0.765948	1	=	0.294193	0.140688	0.545525	=
ENSMUSG00000001280	Sp1	protein_coding	trans-acting transcription factor 1	-0.0170421	0.923261	1	=	-0.374924	0.0450106	0.409014	=
ENSMUSG00000001285	Myg1	protein_coding	melanocyte proliferating gene 1	-0.230942	0.0613077	0.897797	=	0.0931715	0.422413	0.78871	=
ENSMUSG00000001289	Pfdn5	protein_coding	prefoldin 5	0.0514014	0.603734	1	=	0.15367	0.131895	0.534041	=
ENSMUSG00000001300	Efnb2	protein_coding	ephrin B2	-0.0973161	0.585044	1	=	0.0188095	0.915962	0.983968	=
ENSMUSG00000001305	Rrp15	protein_coding	ribosomal RNA processing 15 homolog (S. cerevisiae)	0.037957	0.821794	1	=	-0.267498	0.118187	0.520034	=
ENSMUSG00000001313	Rnd2	protein_coding	Rho family GTPase 2	-0.0671858	0.651812	1	=	-0.0785919	0.594091	0.88234	=
ENSMUSG00000001323	Srr	protein_coding	serine racemase	-0.194537	0.338154	0.995499	=	-0.190111	0.33604	0.730009	=
ENSMUSG00000001348	Acp5	protein_coding	acid phosphatase 5, tartrate resistant	0.363931	0.80897	1	=	0.483563	0.557828	0.86719	=
ENSMUSG00000001366	Fbxo9	protein_coding	f-box protein 9	0.227803	0.219893	0.962042	=	0.202719	0.21921	0.629637	=
ENSMUSG00000001376	Vps50	protein_coding	VPS50 EARP/GARPII complex subunit	-0.0429587	0.749299	1	=	-0.379026	0.00941156	0.340471	=
ENSMUSG00000001380	Hars	protein_coding	histidyl-tRNA synthetase	-0.13287	0.14575	0.95009	=	-0.0205604	0.809833	0.954959	=
ENSMUSG00000001383	Zmat2	protein_coding	zinc finger, matrin type 2	-0.147907	0.16845	0.95009	=	-0.0541211	0.6025	0.886549	=
ENSMUSG00000001403	Ube2c	protein_coding	ubiquitin-conjugating enzyme E2C	-0.00582006	0.977603	1	=	-0.1599	0.476285	0.821201	=
ENSMUSG00000001415	Smg5	protein_coding	Smg-5 homolog, nonsense mediated mRNA decay factor (C. elegans)	-0.0840552	0.617544	1	=	-0.118845	0.45495	0.807781	=
ENSMUSG00000001416	Cct3	protein_coding	chaperonin containing Tcp1, subunit 3 (gamma)	0.0379287	0.549941	1	=	0.0975623	0.135528	0.536835	=
ENSMUSG00000001418	Glmp	protein_coding	glycosylated lysosomal membrane protein	-0.211351	0.140018	0.95009	=	-0.037207	0.779107	0.94296	=
ENSMUSG00000001419	Mef2d	protein_coding	myocyte enhancer factor 2D	0.0622895	0.700998	1	=	-0.0781003	0.623453	0.895615	=
ENSMUSG00000001424	Snd1	protein_coding	staphylococcal nuclease and tudor domain containing 1	-0.0135816	0.884876	1	=	-0.13483	0.16125	0.570059	=
ENSMUSG00000001435	Col18a1	protein_coding	collagen, type XVIII, alpha 1	-0.345913	0.34194	0.995499	=	0.00467323	0.989177	0.99812	=
ENSMUSG00000001436	Slc19a1	protein_coding	solute carrier family 19 (folate transporter), member 1	0.0226076	0.923995	1	=	-0.0879193	0.682724	0.917835	=
ENSMUSG00000001440	Kpnb1	protein_coding	karyopherin (importin) beta 1	-0.112747	0.138098	0.95009	=	-0.155736	0.0460342	0.409578	=
ENSMUSG00000001441	Npepps	protein_coding	aminopeptidase puromycin sensitive	0.0439127	0.492862	1	=	-0.0130676	0.836449	0.963649	=
ENSMUSG00000001445	Mrpl10	protein_coding	mitochondrial ribosomal protein L10	-0.0584678	0.705674	1	=	-0.102105	0.479483	0.823171	=
ENSMUSG00000001467	Cyp51	protein_coding	cytochrome P450, family 51	0.0711203	0.50436	1	=	0.0644036	0.535171	0.85653	=
ENSMUSG00000001472	Tcf25	protein_coding	transcription factor 25 (basic helix-loop-helix)	-0.0738245	0.384872	0.995499	=	0.0530262	0.528545	0.852699	=
ENSMUSG00000001473	Tubb6	protein_coding	tubulin, beta 6 class V	0.145962	0.211562	0.958674	=	0.246435	0.0403962	0.405657	=
ENSMUSG00000001482	Def8	protein_coding	differentially expressed in FDCP 8	-0.0358287	0.764949	1	=	0.0574293	0.621847	0.894289	=
ENSMUSG00000001496	Nkx2-1	protein_coding	NK2 homeobox 1	-0.261249	0.695624	1	=	-0.8169	0.416918	0.785072	=
ENSMUSG00000001506	Col1a1	protein_coding	collagen, type I, alpha 1	-0.982248	0.18015	0.95009	=	-0.747315	0.132696	0.534041	=
ENSMUSG00000001507	Itga3	protein_coding	integrin alpha 3	-0.305326	0.164115	0.95009	=	-0.0274936	0.884597	0.975738	=
ENSMUSG00000001517	Foxm1	protein_coding	forkhead box M1	-0.260059	0.500354	1	=	-0.346522	0.407875	0.7774	=
ENSMUSG00000001524	Gtf2h4	protein_coding	general transcription factor II H, polypeptide 4	0.384205	0.108715	0.95009	=	-0.201659	0.365358	0.751878	=
ENSMUSG00000001525	Tubb5	protein_coding	tubulin, beta 5 class I	0.178758	0.192422	0.952317	=	0.38305	0.010244	0.340952	=
ENSMUSG00000001542	Ell2	protein_coding	elongation factor RNA polymerase II 2	-0.661607	0.217665	0.959758	=	-0.324467	0.221513	0.631391	=
ENSMUSG00000001552	Jup	protein_coding	junction plakoglobin	-0.0196201	0.87279	1	=	-0.106844	0.382903	0.761302	=
ENSMUSG00000001555	Fkbp10	protein_coding	FK506 binding protein 10	0.0800665	0.681452	1	=	-0.265587	0.143014	0.548528	=
ENSMUSG00000001576	Ergic1	protein_coding	endoplasmic reticulum-golgi intermediate compartment (ERGIC) 1	-0.0285335	0.802082	1	=	0.191231	0.105886	0.502702	=
ENSMUSG00000001604	Tcea3	protein_coding	transcription elongation factor A (SII), 3	-0.24443	0.878514	1	=	-0.968945	0.246077	0.650902	=
ENSMUSG00000001632	Brpf1	protein_coding	bromodomain and PHD finger containing, 1	-0.164224	0.133754	0.95009	=	-0.0682251	0.517129	0.84651	=
ENSMUSG00000001657	Hoxc8	protein_coding	homeobox C8	-0.241349	0.807368	1	=	-0.104549	0.68417	0.917835	=
ENSMUSG00000001661	Hoxc6	protein_coding	homeobox C6	0.838468	0.474206	1	=	-0.0820615	0.707677	0.924383	=
ENSMUSG00000001663	Gstt1	protein_coding	glutathione S-transferase, theta 1	-0.639961	0.241911	0.97059	=	0.345212	0.338287	0.731694	=
ENSMUSG00000001666	Ddt	protein_coding	D-dopachrome tautomerase	0.173356	0.126314	0.95009	=	0.204398	0.0511633	0.421243	=
ENSMUSG00000001674	Ddx18	protein_coding	DEAD (Asp-Glu-Ala-Asp) box polypeptide 18	-0.178677	0.185454	0.95009	=	-0.105904	0.408278	0.7774	=
ENSMUSG00000001687	Ubl3	protein_coding	ubiquitin-like 3	-0.268844	0.0431233	0.843774	=	-0.036434	0.760593	0.938017	=
ENSMUSG00000001707	Eef1e1	protein_coding	eukaryotic translation elongation factor 1 epsilon 1	-0.0812845	0.484677	1	=	0.117	0.299559	0.699727	=
ENSMUSG00000001729	Akt1	protein_coding	thymoma viral proto-oncogene 1	0.089572	0.328878	0.991189	=	-0.0536306	0.550736	0.863174	=
ENSMUSG00000001750	Tcirg1	protein_coding	T cell, immune regulator 1, ATPase, H+ transporting, lysosomal V0 protein A3	0.0782081	0.879968	1	=	-0.280029	0.471425	0.818321	=
ENSMUSG00000001755	Coasy	protein_coding	Coenzyme A synthase	-0.118905	0.443534	1	=	0.100333	0.495295	0.834192	=
ENSMUSG00000001763	Tspan33	protein_coding	tetraspanin 33	0.216603	0.592392	1	=	-0.10755	0.691023	0.919766	=
ENSMUSG00000001767	Crnkl1	protein_coding	crooked neck pre-mRNA splicing factor 1	-0.333363	0.00900136	0.758126	=	-0.177156	0.123495	0.52584	=
ENSMUSG00000001774	Chordc1	protein_coding	cysteine and histidine-rich domain (CHORD)-containing, zinc-binding protein 1	0.0409968	0.624013	1	=	-0.145595	0.0895395	0.479404	=
ENSMUSG00000001783	Rtcb	protein_coding	RNA 2',3'-cyclic phosphate and 5'-OH ligase	-0.0559382	0.625256	1	=	-0.10603	0.348214	0.738806	=
ENSMUSG00000001785	Pwp1	protein_coding	PWP1 homolog, endonuclein	0.102766	0.443258	1	=	-0.0361957	0.780538	0.94296	=
ENSMUSG00000001786	Fbxo7	protein_coding	F-box protein 7	-0.265259	0.120804	0.95009	=	-0.134539	0.366128	0.752038	=
ENSMUSG00000001794	Capns1	protein_coding	calpain, small subunit 1	0.114696	0.321006	0.990119	=	0.0663871	0.555838	0.866023	=
ENSMUSG00000001802	Lrp3	protein_coding	low density lipoprotein receptor-related protein 3	-0.00549912	0.973658	1	=	-0.0276351	0.971834	0.995111	=
ENSMUSG00000001829	Clpb	protein_coding	ClpB caseinolytic peptidase B	-0.0111899	0.947022	1	=	0.0727861	0.655728	0.907699	=
ENSMUSG00000001833	Sept7	protein_coding	septin 7	0.11265	0.158788	0.95009	=	0.0188187	0.807356	0.95484	=
ENSMUSG00000001847	Rac1	protein_coding	Rac family small GTPase 1	0.0769188	0.363212	0.995499	=	0.139737	0.106526	0.503252	=
ENSMUSG00000001855	Nup214	protein_coding	nucleoporin 214	-0.194661	0.348011	0.995499	=	-0.388556	0.0625188	0.439252	=
ENSMUSG00000001864	Aif1l	protein_coding	allograft inflammatory factor 1-like	0.0192349	0.95205	1	=	-0.229033	0.484041	0.825731	=
ENSMUSG00000001891	Ugp2	protein_coding	UDP-glucose pyrophosphorylase 2	0.183283	0.381644	0.995499	=	-0.187564	0.336737	0.730009	=
ENSMUSG00000001909	Trmt1	protein_coding	tRNA methyltransferase 1	-0.200552	0.0750791	0.940729	=	-0.159497	0.141386	0.546612	=
ENSMUSG00000001910	Nacc1	protein_coding	nucleus accumbens associated 1, BEN and BTB (POZ) domain containing	-0.169676	0.31837	0.990119	=	-0.231617	0.171151	0.58431	=
ENSMUSG00000001911	Nfix	protein_coding	nuclear factor I/X	-0.0186035	0.92546	1	=	-0.124471	0.534258	0.85653	=
ENSMUSG00000001918	Slc1a5	protein_coding	solute carrier family 1 (neutral amino acid transporter), member 5	0.147764	0.804054	1	=	-1.21738	0.0374763	0.401215	-
ENSMUSG00000001924	Uba1	protein_coding	ubiquitin-like modifier activating enzyme 1	0.0936244	0.135663	0.95009	=	0.14381	0.0281307	0.382767	=
ENSMUSG00000001946	Esam	protein_coding	endothelial cell-specific adhesion molecule	-0.462075	0.0204564	0.814133	=	-0.0956047	0.567512	0.870878	=
ENSMUSG00000001962	Fam50a	protein_coding	family with sequence similarity 50, member A	-0.13185	0.16607	0.95009	=	-0.164647	0.0836415	0.473096	=
ENSMUSG00000001964	Emd	protein_coding	emerin	-0.0129974	0.901685	1	=	0.0305353	0.769372	0.9392	=
ENSMUSG00000001983	Taco1	protein_coding	translational activator of mitochondrially encoded cytochrome c oxidase I	-0.211029	0.224916	0.962138	=	-0.281204	0.0437188	0.408785	=
ENSMUSG00000001986	Gria3	protein_coding	glutamate receptor, ionotropic, AMPA3 (alpha 3)	0.0268026	0.897822	1	=	-0.139613	0.495081	0.834192	=
ENSMUSG00000001995	Sipa1l2	protein_coding	signal-induced proliferation-associated 1 like 2	0.0346766	0.837151	1	=	-0.312242	0.0319022	0.39016	=
ENSMUSG00000001999	Blvra	protein_coding	biliverdin reductase A	0.00591002	0.977368	1	=	-0.524613	0.0135002	0.340952	-
ENSMUSG00000002006	Pdzd4	protein_coding	PDZ domain containing 4	0.142134	0.204054	0.956404	=	0.0295916	0.780242	0.94296	=
ENSMUSG00000002010	Idh3g	protein_coding	isocitrate dehydrogenase 3 (NAD+), gamma	0.115635	0.134346	0.95009	=	0.0361006	0.624612	0.896421	=
ENSMUSG00000002012	Pnck	protein_coding	pregnancy upregulated non-ubiquitously expressed CaM kinase	-0.218757	0.395135	0.99819	=	-0.0525315	0.829773	0.96236	=
ENSMUSG00000002014	Ssr4	protein_coding	signal sequence receptor, delta	-0.0896016	0.389273	0.996787	=	0.0570528	0.565042	0.869739	=
ENSMUSG00000002015	Bcap31	protein_coding	B cell receptor associated protein 31	-0.00674249	0.97422	1	=	-0.075845	0.684502	0.917835	=
ENSMUSG00000002017	Fam98a	protein_coding	family with sequence similarity 98, member A	-0.306155	0.0631504	0.897797	=	-0.0253121	0.86356	0.971771	=
ENSMUSG00000002031	Ift46	protein_coding	intraflagellar transport 46	-0.0158175	0.857667	1	=	-0.106007	0.236947	0.643251	=
ENSMUSG00000002043	Trappc6a	protein_coding	trafficking protein particle complex 6A	-0.238878	0.296034	0.981308	=	-0.0715201	0.740905	0.93277	=
ENSMUSG00000002052	Supt6	protein_coding	suppressor of Ty 6	-0.160795	0.077517	0.940729	=	-0.238977	0.0118156	0.340952	=
ENSMUSG00000002055	Spag5	protein_coding	sperm associated antigen 5	-0.0661947	0.855868	1	=	-1.261	0.00893807	0.340471	-
ENSMUSG00000002058	Unc119	protein_coding	unc-119 lipid binding chaperone	-0.112944	0.362173	0.995499	=	0.0732329	0.54074	0.858603	=
ENSMUSG00000002059	Rab34	protein_coding	RAB34, member RAS oncogene family	-0.0350472	0.903586	1	=	0.0241801	0.927896	0.986833	=
ENSMUSG00000002064	Sdf2	protein_coding	stromal cell derived factor 2	0.0366528	0.743801	1	=	0.105035	0.33424	0.728899	=
ENSMUSG00000002068	Ccne1	protein_coding	cyclin E1	-0.205894	0.476063	1	=	0.399993	0.101343	0.497643	=
ENSMUSG00000002083	Bbc3	protein_coding	BCL2 binding component 3	-0.0337301	0.850249	1	=	0.288512	0.0882825	0.478463	=
ENSMUSG00000002102	Psmc3	protein_coding	proteasome (prosome, macropain) 26S subunit, ATPase 3	-0.0381605	0.634808	1	=	0.0787746	0.33158	0.72644	=
ENSMUSG00000002103	Acp2	protein_coding	acid phosphatase 2, lysosomal	-0.233122	0.080899	0.940729	=	0.000508802	0.996653	0.99973	=
ENSMUSG00000002107	Celf2	protein_coding	CUGBP, Elav-like family member 2	0.0974628	0.378969	0.995499	=	-0.0931704	0.400454	0.772213	=
ENSMUSG00000002108	Nr1h3	protein_coding	nuclear receptor subfamily 1, group H, member 3	0.581168	0.658248	1	=	0.191619	0.752478	0.935714	=
ENSMUSG00000002111	Spi1	protein_coding	spleen focus forming virus (SFFV) proviral integration oncogene	0.795348	0.0586567	0.897797	=	0.343981	0.20168	0.612759	=
ENSMUSG00000002129	Sf3a1	protein_coding	splicing factor 3a, subunit 1	-0.166103	0.126657	0.95009	=	-0.211355	0.0552657	0.422704	=
ENSMUSG00000002210	Smg9	protein_coding	smg-9 homolog, nonsense mediated mRNA decay factor (C. elegans)	-0.27691	0.0502569	0.869614	=	-0.113716	0.376114	0.757553	=
ENSMUSG00000002227	Mov10	protein_coding	Moloney leukemia virus 10	-0.464863	0.311821	0.988564	=	-0.478762	0.183142	0.596308	=
ENSMUSG00000002233	Rhoc	protein_coding	ras homolog family member C	0.111664	0.417343	0.999734	=	0.150469	0.255758	0.656557	=
ENSMUSG00000002265	Peg3	protein_coding	paternally expressed 3	-0.0957899	0.33357	0.995499	=	-0.0430559	0.65585	0.907699	=
ENSMUSG00000002274	Metrn	protein_coding	meteorin, glial cell differentiation regulator	-0.254445	0.373459	0.995499	=	-0.198395	0.417541	0.78553	=
ENSMUSG00000002280	Narfl	protein_coding	nuclear prelamin A recognition factor-like	-0.154791	0.391446	0.997776	=	-0.308332	0.0885751	0.478463	=
ENSMUSG00000002297	Dbf4	protein_coding	DBF4 zinc finger	-0.0617829	0.823077	1	=	-0.227163	0.399889	0.772013	=
ENSMUSG00000002307	Daxx	protein_coding	Fas death domain-associated protein	0.158105	0.272571	0.97593	=	-0.0345385	0.802236	0.952127	=
ENSMUSG00000002308	Cd320	protein_coding	CD320 antigen	-0.0250649	0.907028	1	=	-0.0538423	0.794332	0.948871	=
ENSMUSG00000002319	Ipo4	protein_coding	importin 4	0.0241973	0.836046	1	=	-0.00589245	0.958612	0.993782	=
ENSMUSG00000002320	Tm9sf1	protein_coding	transmembrane 9 superfamily member 1	-0.126604	0.516336	1	=	-0.244519	0.198293	0.607964	=
ENSMUSG00000002326	Gmpr2	protein_coding	guanosine monophosphate reductase 2	-0.194249	0.141309	0.95009	=	-0.2268	0.0764709	0.463749	=
ENSMUSG00000002329	Mdp1	protein_coding	magnesium-dependent phosphatase 1	-0.407988	0.0116869	0.778908	=	-0.0198165	0.88507	0.975849	=
ENSMUSG00000002332	Dhrs1	protein_coding	dehydrogenase/reductase (SDR family) member 1	-0.0306687	0.834712	1	=	-0.0800234	0.568146	0.871341	=
ENSMUSG00000002341	Ncan	protein_coding	neurocan	0.0197963	0.950906	1	=	0.0363722	0.909319	0.982769	=
ENSMUSG00000002342	Tmem161a	protein_coding	transmembrane protein 161A	-0.07372	0.690455	1	=	0.00363853	0.983484	0.997496	=
ENSMUSG00000002343	Armc6	protein_coding	armadillo repeat containing 6	0.0328658	0.819173	1	=	0.0854516	0.53539	0.856574	=
ENSMUSG00000002345	Borcs8	protein_coding	BLOC-1 related complex subunit 8	-0.205061	0.198957	0.952797	=	0.31234	0.0505021	0.419423	=
ENSMUSG00000002365	Snx9	protein_coding	sorting nexin 9	-0.290075	0.420637	1	=	-0.126856	0.641713	0.903128	=
ENSMUSG00000002372	Ranbp3	protein_coding	RAN binding protein 3	0.019386	0.847371	1	=	-0.0213178	0.831354	0.963022	=
ENSMUSG00000002379	Ndufa11	protein_coding	NADH:ubiquinone oxidoreductase subunit A11	0.0866908	0.393438	0.997776	=	0.300357	0.00720766	0.331331	=
ENSMUSG00000002395	Use1	protein_coding	unconventional SNARE in the ER 1 homolog (S. cerevisiae)	0.206727	0.0982781	0.944887	=	-0.0615026	0.60112	0.886372	=
ENSMUSG00000002409	Dyrk1b	protein_coding	dual-specificity tyrosine-(Y)-phosphorylation regulated kinase 1b	-0.28592	0.203174	0.956226	=	-0.48598	0.0355621	0.400163	=
ENSMUSG00000002416	Ndufb2	protein_coding	NADH:ubiquinone oxidoreductase subunit B2	0.0194321	0.855647	1	=	0.120761	0.259746	0.659706	=
ENSMUSG00000002428	Hltf	protein_coding	helicase-like transcription factor	-0.13815	0.440263	1	=	-0.261866	0.141259	0.546478	=
ENSMUSG00000002455	Prpf6	protein_coding	pre-mRNA splicing factor 6	-0.153176	0.178502	0.95009	=	-0.284592	0.0180206	0.361229	=
ENSMUSG00000002458	Rgs19	protein_coding	regulator of G-protein signaling 19	0.279595	0.0192136	0.814133	=	-0.133511	0.214001	0.627572	=
ENSMUSG00000002459	Rgs20	protein_coding	regulator of G-protein signaling 20	0.293068	0.155525	0.95009	=	-0.327922	0.104243	0.501594	=
ENSMUSG00000002477	Snrpd1	protein_coding	small nuclear ribonucleoprotein D1	0.117166	0.280244	0.97593	=	0.0841798	0.431991	0.792365	=
ENSMUSG00000002489	Tiam1	protein_coding	T cell lymphoma invasion and metastasis 1	-0.347429	0.0137823	0.786194	=	-0.372559	0.00764479	0.336752	=
ENSMUSG00000002496	Tsc2	protein_coding	tuberous sclerosis 2	-0.122357	0.351879	0.995499	=	-0.231332	0.0843874	0.473607	=
ENSMUSG00000002504	Slc9a3r2	protein_coding	solute carrier family 9 (sodium/hydrogen exchanger), member 3 regulator 2	0.0254259	0.914785	1	=	0.17263	0.425289	0.790457	=
ENSMUSG00000002524	Puf60	protein_coding	poly-U binding splicing factor 60	-0.00893178	0.909808	1	=	0.0482808	0.541753	0.858881	=
ENSMUSG00000002546	Golga2	protein_coding	golgi autoantigen, golgin subfamily a, 2	-0.172894	0.0646587	0.901789	=	-0.0561676	0.521134	0.848403	=
ENSMUSG00000002550	Uck1	protein_coding	uridine-cytidine kinase 1	0.0409575	0.723472	1	=	0.0678456	0.539803	0.858603	=
ENSMUSG00000002580	Mien1	protein_coding	migration and invasion enhancer 1	0.0636075	0.734846	1	=	0.0078451	0.965165	0.993791	=
ENSMUSG00000002603	Tgfb1	protein_coding	transforming growth factor, beta 1	-0.173016	0.680788	1	=	-0.277268	0.393756	0.769525	=
ENSMUSG00000002608	Ccdc97	protein_coding	coiled-coil domain containing 97	-0.131535	0.382722	0.995499	=	0.114457	0.435339	0.795048	=
ENSMUSG00000002625	Akap8l	protein_coding	A kinase (PRKA) anchor protein 8-like	0.102118	0.50376	1	=	0.0187261	0.897971	0.979183	=
ENSMUSG00000002635	Pdcd2l	protein_coding	programmed cell death 2-like	-0.316852	0.0289424	0.825819	=	0.00963732	0.93986	0.989963	=
ENSMUSG00000002658	Gtf2f1	protein_coding	general transcription factor IIF, polypeptide 1	-0.00519562	0.963902	1	=	-0.0859026	0.45078	0.805067	=
ENSMUSG00000002660	Clpp	protein_coding	caseinolytic mitochondrial matrix peptidase proteolytic subunit	-0.201838	0.0965168	0.944887	=	0.0939895	0.401728	0.773128	=
ENSMUSG00000002661	Alkbh7	protein_coding	alkB homolog 7	-0.020744	0.892048	1	=	0.0428879	0.766171	0.93912	=
ENSMUSG00000002679	Med6	protein_coding	mediator complex subunit 6	0.0189125	0.896291	1	=	-0.13774	0.331556	0.72644	=
ENSMUSG00000002718	Cse1l	protein_coding	chromosome segregation 1-like (S. cerevisiae)	-0.0151878	0.882153	1	=	-0.140389	0.181135	0.595777	=
ENSMUSG00000002728	Naa20	protein_coding	N(alpha)-acetyltransferase 20, NatB catalytic subunit	0.0977058	0.579037	1	=	-0.0361122	0.828582	0.961454	=
ENSMUSG00000002731	Prkra	protein_coding	protein kinase, interferon inducible double stranded RNA dependent activator	-0.127635	0.324357	0.990119	=	0.0158656	0.89775	0.979183	=
ENSMUSG00000002741	Ykt6	protein_coding	YKT6 v-SNARE homolog (S. cerevisiae)	0.048529	0.661076	1	=	0.00300365	0.977674	0.996034	=
ENSMUSG00000002748	Baz1b	protein_coding	bromodomain adjacent to zinc finger domain, 1B	-0.139219	0.17488	0.95009	=	-0.27421	0.0126982	0.340952	=
ENSMUSG00000002763	Pex6	protein_coding	peroxisomal biogenesis factor 6	-0.22186	0.0842977	0.94092	=	0.0223919	0.84957	0.967704	=
ENSMUSG00000002767	Mrpl2	protein_coding	mitochondrial ribosomal protein L2	-0.0844389	0.472601	1	=	0.141923	0.221568	0.631391	=
ENSMUSG00000002768	Mea1	protein_coding	male enhanced antigen 1	0.0130279	0.916883	1	=	0.185589	0.147628	0.554461	=
ENSMUSG00000002769	Gnmt	protein_coding	glycine N-methyltransferase	2.47565	0.70816	1	=	2.85942	0.0349048	0.396961	+
ENSMUSG00000002771	Grin2d	protein_coding	glutamate receptor, ionotropic, NMDA2D (epsilon 4)	0.135817	0.526526	1	=	0.123079	0.507968	0.841328	=
ENSMUSG00000002778	Kdelr1	protein_coding	KDEL (Lys-Asp-Glu-Leu) endoplasmic reticulum protein retention receptor 1	-0.0465729	0.675631	1	=	0.223485	0.0527029	0.422095	=
ENSMUSG00000002803	Btbd6	protein_coding	BTB (POZ) domain containing 6	0.0265113	0.883092	1	=	0.0167594	0.92055	0.985061	=
ENSMUSG00000002804	Nudt14	protein_coding	nudix (nucleoside diphosphate linked moiety X)-type motif 14	-0.236504	0.3654	0.995499	=	-0.384296	0.130167	0.532817	=
ENSMUSG00000002812	Flii	protein_coding	flightless I actin binding protein	-0.106428	0.393282	0.997776	=	-0.194508	0.115651	0.518322	=
ENSMUSG00000002825	Qtrt1	protein_coding	queuine tRNA-ribosyltransferase catalytic subunit 1	-0.124742	0.518081	1	=	0.186073	0.326207	0.722551	=
ENSMUSG00000002833	Hdgfl2	protein_coding	HDGF like 2	-0.10548	0.262057	0.97593	=	-0.138254	0.146018	0.552097	=
ENSMUSG00000002835	Chaf1a	protein_coding	chromatin assembly factor 1, subunit A (p150)	-0.194743	0.199977	0.953575	=	-0.359987	0.0260013	0.37945	=
ENSMUSG00000002844	Adprh	protein_coding	ADP-ribosylarginine hydrolase	-0.0806171	0.436436	1	=	0.14453	0.162014	0.570588	=
ENSMUSG00000002845	Tmem39a	protein_coding	transmembrane protein 39a	0.153388	0.584049	1	=	-0.556751	0.0464339	0.409578	-
ENSMUSG00000002847	Pla1a	protein_coding	phospholipase A1 member A	0.506593	0.725837	1	=	0.576132	0.496038	0.834327	=
ENSMUSG00000002870	Mcm2	protein_coding	minichromosome maintenance complex component 2	-0.036555	0.863032	1	=	-0.432865	0.0625281	0.439252	=
ENSMUSG00000002871	Tpra1	protein_coding	transmembrane protein, adipocyte asscociated 1	0.11698	0.41178	0.998448	=	-0.0419893	0.751437	0.935714	=
ENSMUSG00000002881	Nab1	protein_coding	Ngfi-A binding protein 1	-0.0314753	0.848695	1	=	-0.158984	0.300793	0.699899	=
ENSMUSG00000002885	Adgre5	protein_coding	adhesion G protein-coupled receptor E5	0.0150513	0.956113	1	=	-0.11339	0.649447	0.90511	=
ENSMUSG00000002944	Cd36	protein_coding	CD36 molecule	0.0488933	0.960259	1	=	-0.510668	0.420833	0.78771	=
ENSMUSG00000002948	Map2k7	protein_coding	mitogen-activated protein kinase kinase 7	-0.101228	0.371487	0.995499	=	-0.048124	0.662047	0.909627	=
ENSMUSG00000002949	Timm44	protein_coding	translocase of inner mitochondrial membrane 44	-0.489026	0.00152666	0.643608	=	-0.380811	0.00653619	0.326218	=
ENSMUSG00000002957	Ap2a2	protein_coding	adaptor-related protein complex 2, alpha 2 subunit	0.0672148	0.41717	0.999734	=	-0.042887	0.592105	0.882014	=
ENSMUSG00000002963	Pnkp	protein_coding	polynucleotide kinase 3'- phosphatase	-0.277374	0.140369	0.95009	=	-0.11575	0.513504	0.844038	=
ENSMUSG00000002968	Med25	protein_coding	mediator complex subunit 25	0.0609204	0.515148	1	=	0.0159731	0.86216	0.97143	=
ENSMUSG00000002981	Clptm1	protein_coding	cleft lip and palate associated transmembrane protein 1	-0.0446904	0.637535	1	=	0.1478	0.125391	0.526742	=
ENSMUSG00000002984	Tomm40	protein_coding	translocase of outer mitochondrial membrane 40	-0.000422578	0.996046	1	=	0.118207	0.16425	0.574027	=
ENSMUSG00000002985	Apoe	protein_coding	apolipoprotein E	0.269918	0.347569	0.995499	=	0.400658	0.166478	0.576521	=
ENSMUSG00000002992	Apoc2	protein_coding	apolipoprotein C-II	3.88416	0.303743	0.985012	=	0.777372	0.375963	0.757553	=
ENSMUSG00000002996	Hbp1	protein_coding	high mobility group box transcription factor 1	-0.109608	0.383317	0.995499	=	-0.410854	0.00367323	0.321412	=
ENSMUSG00000002997	Prkar2b	protein_coding	protein kinase, cAMP dependent regulatory, type II beta	0.0816266	0.323602	0.990119	=	0.0288834	0.716456	0.92782	=
ENSMUSG00000003031	Cdkn1b	protein_coding	cyclin-dependent kinase inhibitor 1B	-0.0323762	0.791094	1	=	-0.220107	0.0887808	0.478463	=
ENSMUSG00000003033	Ap1m1	protein_coding	adaptor-related protein complex AP-1, mu subunit 1	0.00338278	0.97274	1	=	-0.00475173	0.961305	0.993782	=
ENSMUSG00000003037	Rab8a	protein_coding	RAB8A, member RAS oncogene family	0.0238033	0.791259	1	=	-0.180486	0.054121	0.422095	=
ENSMUSG00000003038	Hmgn2	protein_coding	high mobility group nucleosomal binding domain 2	-0.00523403	0.980451	1	=	0.334318	0.132848	0.534041	=
ENSMUSG00000003039	Fam32a	protein_coding	family with sequence similarity 32, member A	-0.0173684	0.895788	1	=	0.0103524	0.937327	0.989245	=
ENSMUSG00000003062	Stard3nl	protein_coding	STARD3 N-terminal like	0.0978852	0.589783	1	=	-0.246477	0.161679	0.570274	=
ENSMUSG00000003068	Stk11	protein_coding	serine/threonine kinase 11	-0.103617	0.380273	0.995499	=	-0.13213	0.252866	0.655849	=
ENSMUSG00000003072	Atp5d	protein_coding	ATP synthase, H+ transporting, mitochondrial F1 complex, delta subunit	0.17624	0.0627368	0.897797	=	0.150363	0.103425	0.49977	=
ENSMUSG00000003099	Ppp5c	protein_coding	protein phosphatase 5, catalytic subunit	-0.0922324	0.245937	0.973136	=	-0.045088	0.558983	0.868063	=
ENSMUSG00000003119	Cdk12	protein_coding	cyclin-dependent kinase 12	-0.161469	0.23953	0.97059	=	-0.177503	0.19015	0.600745	=
ENSMUSG00000003131	Pafah1b2	protein_coding	platelet-activating factor acetylhydrolase, isoform 1b, subunit 2	0.0459489	0.531121	1	=	0.0817677	0.269832	0.67256	=
ENSMUSG00000003135	Cnot11	protein_coding	CCR4-NOT transcription complex, subunit 11	0.0229303	0.89116	1	=	-0.223604	0.18351	0.596579	=
ENSMUSG00000003153	Slc2a3	protein_coding	solute carrier family 2 (facilitated glucose transporter), member 3	0.230674	0.207968	0.958297	=	0.0923521	0.570657	0.873657	=
ENSMUSG00000003161	Sri	protein_coding	sorcin	-0.0128284	0.910473	1	=	0.0368142	0.739316	0.9326	=
ENSMUSG00000003166	Dgcr2	protein_coding	DiGeorge syndrome critical region gene 2	0.0362161	0.777704	1	=	-0.0198094	0.875193	0.97465	=
ENSMUSG00000003184	Irf3	protein_coding	interferon regulatory factor 3	-0.262439	0.0883078	0.944314	=	-0.390741	0.0146329	0.345834	=
ENSMUSG00000003199	Mpnd	protein_coding	MPN domain containing	-0.230891	0.0835804	0.940729	=	0.000969025	0.993892	0.999213	=
ENSMUSG00000003200	Sh3gl1	protein_coding	SH3-domain GRB2-like 1	-0.0469986	0.706468	1	=	-0.150698	0.225595	0.634244	=
ENSMUSG00000003226	Ranbp2	protein_coding	RAN binding protein 2	-0.1848	0.402736	0.998448	=	-0.492984	0.0331021	0.393494	=
ENSMUSG00000003233	Dvl3	protein_coding	dishevelled segment polarity protein 3	-0.0428274	0.676326	1	=	0.00740846	0.941751	0.990246	=
ENSMUSG00000003234	Abcf3	protein_coding	ATP-binding cassette, sub-family F (GCN20), member 3	-0.0114792	0.913219	1	=	-0.147219	0.166498	0.576521	=
ENSMUSG00000003235	Eif2b5	protein_coding	eukaryotic translation initiation factor 2B, subunit 5 epsilon	-0.153155	0.139559	0.95009	=	-0.0670439	0.491035	0.832101	=
ENSMUSG00000003269	Cyth2	protein_coding	cytohesin 2	-0.0306134	0.746542	1	=	-0.0208102	0.825364	0.960064	=
ENSMUSG00000003273	Car11	protein_coding	carbonic anhydrase 11	0.230493	0.627759	1	=	-0.0153767	0.970839	0.994853	=
ENSMUSG00000003279	Dlgap1	protein_coding	DLG associated protein 1	-0.0269416	0.942937	1	=	-0.0532507	0.882776	0.97573	=
ENSMUSG00000003299	Mrpl4	protein_coding	mitochondrial ribosomal protein L4	0.170198	0.243781	0.97114	=	-0.0907961	0.519173	0.847654	=
ENSMUSG00000003308	Keap1	protein_coding	kelch-like ECH-associated protein 1	0.0565335	0.673829	1	=	0.110427	0.402655	0.773548	=
ENSMUSG00000003316	Glg1	protein_coding	golgi apparatus protein 1	-0.091552	0.138345	0.95009	=	-0.159267	0.0151718	0.345834	=
ENSMUSG00000003344	Btbd2	protein_coding	BTB (POZ) domain containing 2	0.0822495	0.56233	1	=	-0.177989	0.20859	0.620913	=
ENSMUSG00000003345	Csnk1g2	protein_coding	casein kinase 1, gamma 2	0.245958	0.106345	0.949924	=	-0.0169561	0.903294	0.98108	=
ENSMUSG00000003346	Abhd17a	protein_coding	abhydrolase domain containing 17A	0.355816	0.0165894	0.814133	=	0.200429	0.121081	0.52372	=
ENSMUSG00000003348	Mob3a	protein_coding	MOB kinase activator 3A	0.0749431	0.549356	1	=	-0.0639451	0.587863	0.88045	=
ENSMUSG00000003352	Cacnb3	protein_coding	calcium channel, voltage-dependent, beta 3 subunit	-0.0459604	0.821964	1	=	-0.179341	0.375174	0.757409	=
ENSMUSG00000003355	Fkbp11	protein_coding	FK506 binding protein 11	0.224266	0.770555	1	=	-0.0970526	0.825621	0.960201	=
ENSMUSG00000003360	Ddx23	protein_coding	DEAD (Asp-Glu-Ala-Asp) box polypeptide 23	0.0148782	0.894467	1	=	-0.173978	0.130648	0.532817	=
ENSMUSG00000003363	Pld3	protein_coding	phospholipase D family, member 3	0.0710183	0.380949	0.995499	=	0.151756	0.0666714	0.443488	=
ENSMUSG00000003378	Grik5	protein_coding	glutamate receptor, ionotropic, kainate 5 (gamma 2)	-0.263459	0.122523	0.95009	=	-0.0585984	0.709865	0.925154	=
ENSMUSG00000003380	Rabac1	protein_coding	Rab acceptor 1 (prenylated)	0.0343248	0.721604	1	=	0.107213	0.258749	0.659112	=
ENSMUSG00000003402	Prkcsh	protein_coding	protein kinase C substrate 80K-H	-0.129626	0.0869255	0.944314	=	0.0132316	0.853548	0.969025	=
ENSMUSG00000003410	Elavl3	protein_coding	ELAV like RNA binding protein 3	0.145911	0.679601	1	=	0.141552	0.687328	0.918311	=
ENSMUSG00000003411	Rab3b	protein_coding	RAB3B, member RAS oncogene family	-0.0155507	0.959496	1	=	0.027919	0.922553	0.985554	=
ENSMUSG00000073002	Vamp5	protein_coding	vesicle-associated membrane protein 5	-3.31799	0.000107283	0.421684	-	-0.638665	0.0792099	0.465136	=
ENSMUSG00000003421	Nosip	protein_coding	nitric oxide synthase interacting protein	0.0990502	0.478901	1	=	0.0383028	0.780199	0.94296	=
ENSMUSG00000003423	Pih1d1	protein_coding	PIH1 domain containing 1	-0.116295	0.44525	1	=	0.038083	0.79725	0.949338	=
ENSMUSG00000003429	Rps11	protein_coding	ribosomal protein S11	0.190832	0.170682	0.95009	=	0.181973	0.188505	0.600745	=
ENSMUSG00000003435	Supt5	protein_coding	suppressor of Ty 5	-0.113619	0.113038	0.95009	=	-0.116629	0.103182	0.499136	=
ENSMUSG00000003436	Dll3	protein_coding	delta like canonical Notch ligand 3	-0.352818	0.078329	0.940729	=	-0.17488	0.348559	0.738806	=
ENSMUSG00000003437	Paf1	protein_coding	Paf1, RNA polymerase II complex component	-0.117557	0.281777	0.976094	=	-0.0947142	0.376614	0.757928	=
ENSMUSG00000003438	Timm50	protein_coding	translocase of inner mitochondrial membrane 50	-0.0500805	0.635912	1	=	0.00330985	0.974072	0.99536	=
ENSMUSG00000003444	Med29	protein_coding	mediator complex subunit 29	-0.110753	0.453455	1	=	0.0470288	0.73236	0.93014	=
ENSMUSG00000003458	Ncstn	protein_coding	nicastrin	-0.0485782	0.663316	1	=	-0.136694	0.222486	0.631782	=
ENSMUSG00000003464	Pex19	protein_coding	peroxisomal biogenesis factor 19	-0.109081	0.412959	0.998448	=	-0.0788434	0.542124	0.858881	=
ENSMUSG00000003500	Impdh1	protein_coding	inosine monophosphate dehydrogenase 1	0.0264019	0.828848	1	=	0.0470317	0.6884	0.919119	=
ENSMUSG00000003518	Dusp3	protein_coding	dual specificity phosphatase 3 (vaccinia virus phosphatase VH1-related)	0.0921206	0.732897	1	=	0.072888	0.761171	0.938017	=
ENSMUSG00000003527	Ess2	protein_coding	ess-2 splicing factor	-0.00525768	0.974244	1	=	-0.0668574	0.67612	0.916149	=
ENSMUSG00000003528	Slc25a1	protein_coding	solute carrier family 25 (mitochondrial carrier, citrate transporter), member 1	-0.228122	0.0416719	0.843774	=	0.0629881	0.532234	0.855754	=
ENSMUSG00000003531	Dgcr6	protein_coding	DiGeorge syndrome critical region gene 6	0.00393639	0.983369	1	=	0.066948	0.718784	0.928351	=
ENSMUSG00000003534	Ddr1	protein_coding	discoidin domain receptor family, member 1	-0.10886	0.505247	1	=	0.0658168	0.68472	0.917835	=
ENSMUSG00000003541	Ier3	protein_coding	immediate early response 3	-0.971764	0.0715425	0.929166	=	-0.0298745	0.912991	0.982769	=
ENSMUSG00000003546	Klc4	protein_coding	kinesin light chain 4	0.0536321	0.724844	1	=	0.0993818	0.503765	0.838223	=
ENSMUSG00000003549	Ercc1	protein_coding	excision repair cross-complementing rodent repair deficiency, complementation group 1	-0.0443221	0.7286	1	=	-0.0961557	0.443459	0.800395	=
ENSMUSG00000003559	As3mt	protein_coding	arsenic (+3 oxidation state) methyltransferase	-0.271235	0.0973922	0.944887	=	-0.25623	0.0892326	0.478917	=
ENSMUSG00000003573	Homer3	protein_coding	homer scaffolding protein 3	-0.186951	0.197699	0.952317	=	-0.355383	0.0209512	0.363172	=
ENSMUSG00000003581	Rnf215	protein_coding	ring finger protein 215	0.189713	0.403428	0.998448	=	-0.17078	0.417915	0.785674	=
ENSMUSG00000003585	Sec14l2	protein_coding	SEC14-like lipid binding 2	-0.862123	0.16999	0.95009	=	0.388518	0.356509	0.745664	=
ENSMUSG00000003617	Cp	protein_coding	ceruloplasmin	0.0514661	0.945768	1	=	0.575822	0.367268	0.752558	=
ENSMUSG00000003623	Crot	protein_coding	carnitine O-octanoyltransferase	-0.401429	0.35576	0.995499	=	-0.107607	0.770197	0.9392	=
ENSMUSG00000003644	Rps6ka1	protein_coding	ribosomal protein S6 kinase polypeptide 1	0.299151	0.102365	0.94837	=	-0.0109332	0.946637	0.991953	=
ENSMUSG00000003657	Calb2	protein_coding	calbindin 2	0.0292612	0.949437	1	=	-0.240864	0.148014	0.554842	=
ENSMUSG00000003660	Snrnp200	protein_coding	small nuclear ribonucleoprotein 200 (U5)	0.0567555	0.504921	1	=	-0.134223	0.124793	0.526025	=
ENSMUSG00000003662	Ciao1	protein_coding	cytosolic iron-sulfur protein assembly 1	-0.178897	0.131043	0.95009	=	0.191927	0.0932759	0.484933	=
ENSMUSG00000003680	Taf6l	protein_coding	TATA-box binding protein associated factor 6 like	0.09901	0.579937	1	=	-0.015074	0.930436	0.987734	=
ENSMUSG00000003721	Insig2	protein_coding	insulin induced gene 2	-0.366527	0.400042	0.998448	=	-0.317562	0.404096	0.775159	=
ENSMUSG00000003731	Kpna6	protein_coding	karyopherin (importin) alpha 6	0.089264	0.379981	0.995499	=	-0.144613	0.148749	0.556003	=
ENSMUSG00000003746	Man1a	protein_coding	mannosidase 1, alpha	-0.111153	0.745079	1	=	-0.206319	0.458876	0.810359	=
ENSMUSG00000003778	Brd8	protein_coding	bromodomain containing 8	-0.104246	0.490752	1	=	-0.302121	0.0543772	0.422095	=
ENSMUSG00000003779	Kif20a	protein_coding	kinesin family member 20A	-0.255627	0.492719	1	=	-0.86271	0.0435406	0.408785	-
ENSMUSG00000003808	Farsa	protein_coding	phenylalanyl-tRNA synthetase, alpha subunit	0.0202577	0.785862	1	=	-0.00466228	0.949709	0.992512	=
ENSMUSG00000003809	Gcdh	protein_coding	glutaryl-Coenzyme A dehydrogenase	-0.160935	0.539593	1	=	0.174349	0.469317	0.818233	=
ENSMUSG00000003810	Mast2	protein_coding	microtubule associated serine/threonine kinase 2	-0.00259952	0.987269	1	=	-0.0957136	0.547912	0.861421	=
ENSMUSG00000003812	Dnase2a	protein_coding	deoxyribonuclease II alpha	0.231184	0.0718055	0.930277	=	-0.0730588	0.514067	0.844281	=
ENSMUSG00000003813	Rad23a	protein_coding	RAD23 homolog A, nucleotide excision repair protein	-0.139703	0.229906	0.965877	=	-0.110824	0.313134	0.70946	=
ENSMUSG00000003814	Calr	protein_coding	calreticulin	0.0757188	0.458513	1	=	0.246844	0.0246903	0.375587	=
ENSMUSG00000003824	Syce2	protein_coding	synaptonemal complex central element protein 2	-0.208077	0.418547	1	=	-1.15374	0.00223751	0.31442	-
ENSMUSG00000003848	Nob1	protein_coding	NIN1/RPN12 binding protein 1 homolog	-0.00365427	0.979924	1	=	-0.224628	0.127336	0.527579	=
ENSMUSG00000003863	Ppfia3	protein_coding	protein tyrosine phosphatase, receptor type, f polypeptide (PTPRF), interacting protein (liprin), alpha 3	-0.010958	0.977979	1	=	-0.041743	0.913331	0.982999	=
ENSMUSG00000003865	Gys1	protein_coding	glycogen synthase 1, muscle	-0.244277	0.163515	0.95009	=	-0.241921	0.148389	0.555451	=
ENSMUSG00000003868	Ruvbl2	protein_coding	RuvB-like protein 2	-0.0839184	0.278027	0.97593	=	-0.0343316	0.651437	0.906013	=
ENSMUSG00000003873	Bax	protein_coding	BCL2-associated X protein	0.144788	0.163121	0.95009	=	0.173231	0.0953675	0.486838	=
ENSMUSG00000003923	Tfam	protein_coding	transcription factor A, mitochondrial	-0.314776	0.0418474	0.843774	=	-0.254537	0.0842772	0.473607	=
ENSMUSG00000003934	Efnb3	protein_coding	ephrin B3	-0.0467977	0.741177	1	=	-0.00877052	0.949359	0.992512	=
ENSMUSG00000003948	Mmd	protein_coding	monocyte to macrophage differentiation-associated	0.0538007	0.773135	1	=	0.128152	0.456514	0.80946	=
ENSMUSG00000003955	Fam162a	protein_coding	family with sequence similarity 162, member A	0.0266337	0.745529	1	=	0.0366048	0.647869	0.904535	=
ENSMUSG00000003970	Rpl8	protein_coding	ribosomal protein L8	0.115492	0.320322	0.990119	=	0.191702	0.107695	0.504585	=
ENSMUSG00000003974	Grm3	protein_coding	glutamate receptor, metabotropic 3	0.18683	0.431342	1	=	0.00724683	0.971397	0.995111	=
ENSMUSG00000003992	Ssbp2	protein_coding	single-stranded DNA binding protein 2	0.0375143	0.78453	1	=	-0.0274223	0.840163	0.964907	=
ENSMUSG00000004018	Fancl	protein_coding	Fanconi anemia, complementation group L	0.149463	0.544113	1	=	-0.604095	0.0190132	0.36264	-
ENSMUSG00000004032	Gstm5	protein_coding	glutathione S-transferase, mu 5	-0.0718079	0.471336	1	=	0.252105	0.0185476	0.361678	=
ENSMUSG00000004035	Gstm7	protein_coding	glutathione S-transferase, mu 7	0.0158887	0.915944	1	=	0.113696	0.446217	0.802256	=
ENSMUSG00000004038	Gstm3	protein_coding	glutathione S-transferase, mu 3	0.536423	0.353699	0.995499	=	-0.0760263	0.811782	0.955271	=
ENSMUSG00000004040	Stat3	protein_coding	signal transducer and activator of transcription 3	0.0850564	0.55049	1	=	-0.166333	0.226835	0.635885	=
ENSMUSG00000004043	Stat5a	protein_coding	signal transducer and activator of transcription 5A	-0.170164	0.385671	0.995643	=	-0.0851786	0.628999	0.898317	=
ENSMUSG00000004044	Cavin1	protein_coding	caveolae associated 1	-0.134322	0.452194	1	=	-0.161383	0.298438	0.698915	=
ENSMUSG00000004056	Akt2	protein_coding	thymoma viral proto-oncogene 2	-0.0663758	0.647787	1	=	-0.301583	0.0487534	0.41335	=
ENSMUSG00000004069	Dnaja3	protein_coding	DnaJ heat shock protein family (Hsp40) member A3	-0.188507	0.121738	0.95009	=	-0.0866246	0.44154	0.799409	=
ENSMUSG00000004070	Hmox2	protein_coding	heme oxygenase 2	-0.00537525	0.957865	1	=	0.0509255	0.609704	0.88952	=
ENSMUSG00000004071	Cdip1	protein_coding	cell death inducing Trp53 target 1	0.135453	0.228177	0.965644	=	0.0491574	0.647568	0.904535	=
ENSMUSG00000004096	Cwc15	protein_coding	CWC15 spliceosome-associated protein	-0.0556131	0.541634	1	=	0.0843657	0.351957	0.742097	=
ENSMUSG00000004099	Dnmt1	protein_coding	DNA methyltransferase (cytosine-5) 1	-0.168453	0.0678034	0.908096	=	-0.2462	0.0113316	0.340952	=
ENSMUSG00000004100	Ppan	protein_coding	peter pan homolog	-0.232697	0.0479572	0.863691	=	-0.0176366	0.868428	0.972178	=
ENSMUSG00000004113	Cacna1b	protein_coding	calcium channel, voltage-dependent, N type, alpha 1B subunit	0.173805	0.691836	1	=	0.0934439	0.819159	0.957313	=
ENSMUSG00000004151	Etv1	protein_coding	ets variant 1	-0.245036	0.295739	0.981308	=	-0.2882	0.213832	0.627429	=
ENSMUSG00000004207	Psap	protein_coding	prosaposin	0.0905784	0.302442	0.985012	=	0.220219	0.0197199	0.36264	=
ENSMUSG00000004221	Ikbkg	protein_coding	inhibitor of kappaB kinase gamma	-0.0916441	0.477015	1	=	-0.404164	0.00517947	0.321412	=
ENSMUSG00000004231	Pax2	protein_coding	paired box 2	-1.13391	0.123563	0.95009	=	0.107876	0.788552	0.946853	=
ENSMUSG00000004263	Atn1	protein_coding	atrophin 1	0.0596726	0.651741	1	=	-0.0782115	0.438116	0.796926	=
ENSMUSG00000004264	Phb2	protein_coding	prohibitin 2	-0.0432647	0.615882	1	=	0.125512	0.153101	0.562946	=
ENSMUSG00000032456	Nmnat3	protein_coding	nicotinamide nucleotide adenylyltransferase 3	-3.30969	0.00175466	0.643608	-	0.624525	0.0794973	0.466002	=
ENSMUSG00000004267	Eno2	protein_coding	enolase 2, gamma neuronal	0.142713	0.817058	1	=	0.185342	0.75765	0.93763	=
ENSMUSG00000004268	Emg1	protein_coding	EMG1 N1-specific pseudouridine methyltransferase	-0.155484	0.228709	0.965644	=	-0.106345	0.400392	0.772213	=
ENSMUSG00000004270	Lpcat3	protein_coding	lysophosphatidylcholine acyltransferase 3	-0.323458	0.0751233	0.940729	=	-0.13357	0.38871	0.76451	=
ENSMUSG00000004285	Atp6v1f	protein_coding	ATPase, H+ transporting, lysosomal V1 subunit F	0.154393	0.179174	0.95009	=	0.243753	0.0380277	0.402079	=
ENSMUSG00000004319	Clcn3	protein_coding	chloride channel, voltage-sensitive 3	-0.130297	0.166816	0.95009	=	-0.102398	0.257851	0.657965	=
ENSMUSG00000004328	Hif3a	protein_coding	hypoxia inducible factor 3, alpha subunit	0.0539397	0.822187	1	=	-0.0524468	0.811521	0.955256	=
ENSMUSG00000004364	Cul3	protein_coding	cullin 3	0.001506	0.987672	1	=	-0.121058	0.219594	0.629648	=
ENSMUSG00000004366	Sst	protein_coding	somatostatin	0.04138	0.92274	1	=	0.143474	0.419917	0.787296	=
ENSMUSG00000004393	Ddx56	protein_coding	DEAD (Asp-Glu-Ala-Asp) box polypeptide 56	-0.225488	0.194288	0.952317	=	-0.148526	0.361728	0.749139	=
ENSMUSG00000004394	Tmed4	protein_coding	transmembrane p24 trafficking protein 4	-0.0422006	0.689891	1	=	-0.0234558	0.820787	0.958301	=
ENSMUSG00000004455	Ppp1cc	protein_coding	protein phosphatase 1 catalytic subunit gamma	0.138542	0.084978	0.943233	=	0.138463	0.0844211	0.473607	=
ENSMUSG00000004460	Dnajb11	protein_coding	DnaJ heat shock protein family (Hsp40) member B11	-0.126711	0.232967	0.966746	=	-0.00207627	0.983527	0.997496	=
ENSMUSG00000004508	Gab2	protein_coding	growth factor receptor bound protein 2-associated protein 2	-0.0814397	0.616664	1	=	-0.0931932	0.544403	0.85932	=
ENSMUSG00000004530	Coro1c	protein_coding	coronin, actin binding protein 1C	-0.0550634	0.416128	0.999267	=	0.0140764	0.833127	0.963231	=
ENSMUSG00000004535	Tax1bp1	protein_coding	Tax1 (human T cell leukemia virus type I) binding protein 1	-0.121412	0.240542	0.97059	=	-0.112546	0.267504	0.670263	=
ENSMUSG00000004552	Ctse	protein_coding	cathepsin E	-1.02888	0.169262	0.95009	=	-0.942351	0.0248022	0.375653	-
ENSMUSG00000004558	Ndrg2	protein_coding	N-myc downstream regulated gene 2	0.0734579	0.475133	1	=	0.139312	0.177158	0.591148	=
ENSMUSG00000004561	Mettl17	protein_coding	methyltransferase like 17	-0.308241	0.0464571	0.851092	=	-0.221022	0.132806	0.534041	=
ENSMUSG00000004562	Arhgef40	protein_coding	Rho guanine nucleotide exchange factor (GEF) 40	-0.207503	0.0107482	0.778908	=	-0.122714	0.102641	0.497726	=
ENSMUSG00000004565	Pnpla6	protein_coding	patatin-like phospholipase domain containing 6	0.1163	0.526518	1	=	-0.0483974	0.780567	0.94296	=
ENSMUSG00000004591	Pkn2	protein_coding	protein kinase N2	-0.244211	0.227842	0.965644	=	-0.691032	0.00258196	0.31442	-
ENSMUSG00000004610	Etfb	protein_coding	electron transferring flavoprotein, beta polypeptide	-0.177174	0.128719	0.95009	=	-0.0190778	0.862804	0.97143	=
ENSMUSG00000004626	Stxbp2	protein_coding	syntaxin binding protein 2	-0.291753	0.215599	0.958674	=	0.188081	0.417815	0.785674	=
ENSMUSG00000004633	Chn2	protein_coding	chimerin 2	-0.183397	0.559177	1	=	-0.00364032	0.990408	0.998314	=
ENSMUSG00000004642	Slbp	protein_coding	stem-loop binding protein	0.00793254	0.929025	1	=	-0.239794	0.0139598	0.344002	=
ENSMUSG00000004655	Aqp1	protein_coding	aquaporin 1	0.730213	0.72096	1	=	1.45028	0.0897659	0.479404	=
ENSMUSG00000004665	Cnn2	protein_coding	calponin 2	-0.483315	0.0537807	0.879804	=	-0.248382	0.242986	0.6492	=
ENSMUSG00000004667	Polr2e	protein_coding	polymerase (RNA) II (DNA directed) polypeptide E	-0.242743	0.0170237	0.814133	=	-0.290787	0.00558124	0.321412	=
ENSMUSG00000004677	Myo9b	protein_coding	myosin IXb	-0.363748	0.155031	0.95009	=	-0.277049	0.244931	0.650564	=
ENSMUSG00000004730	Adgre1	protein_coding	adhesion G protein-coupled receptor E1	0.366419	0.610822	1	=	-0.0128047	0.979868	0.99654	=
ENSMUSG00000004768	Rab23	protein_coding	RAB23, member RAS oncogene family	-0.437572	0.0192487	0.814133	=	-0.321542	0.0647843	0.440798	=
ENSMUSG00000004771	Rab11a	protein_coding	RAB11A, member RAS oncogene family	0.24131	0.0200493	0.814133	=	-0.0170639	0.855752	0.969427	=
ENSMUSG00000004788	Eif2b2	protein_coding	eukaryotic translation initiation factor 2B, subunit 2 beta	-0.0372911	0.697912	1	=	0.0858927	0.368006	0.752746	=
ENSMUSG00000004789	Dlst	protein_coding	dihydrolipoamide S-succinyltransferase (E2 component of 2-oxo-glutarate complex)	0.0526342	0.562421	1	=	0.0451668	0.614359	0.891459	=
ENSMUSG00000004798	Ulk2	protein_coding	unc-51 like kinase 2	0.176882	0.158052	0.95009	=	-0.0817131	0.483832	0.825731	=
ENSMUSG00000004843	Chmp2b	protein_coding	charged multivesicular body protein 2B	0.114952	0.469604	1	=	0.0509632	0.726282	0.928986	=
ENSMUSG00000004846	Plod3	protein_coding	procollagen-lysine, 2-oxoglutarate 5-dioxygenase 3	-0.41747	0.003312	0.683139	=	-0.0714578	0.539008	0.858535	=
ENSMUSG00000004849	Ap1s1	protein_coding	adaptor protein complex AP-1, sigma 1	-0.135106	0.115108	0.95009	=	0.102307	0.218847	0.629533	=
ENSMUSG00000004865	Srpk1	protein_coding	serine/arginine-rich protein specific kinase 1	-0.272542	0.00776264	0.736097	=	-0.0350463	0.695849	0.921323	=
ENSMUSG00000004880	Lbr	protein_coding	lamin B receptor	-0.27734	0.425507	1	=	-0.680125	0.064575	0.440679	=
ENSMUSG00000004885	Crabp2	protein_coding	cellular retinoic acid binding protein II	-0.431266	0.373104	0.995499	=	-0.187315	0.653995	0.90764	=
ENSMUSG00000004891	Nes	protein_coding	nestin	-0.355157	0.0416184	0.843774	=	-0.439996	0.0150108	0.345834	=
ENSMUSG00000004892	Bcan	protein_coding	brevican	-0.0409927	0.867505	1	=	0.109264	0.625515	0.897079	=
ENSMUSG00000004895	Prcc	protein_coding	papillary renal cell carcinoma (translocation-associated)	-0.139165	0.183355	0.95009	=	-0.0643158	0.516876	0.84651	=
ENSMUSG00000004897	Hdgf	protein_coding	heparin binding growth factor	-0.12123	0.336024	0.995499	=	-0.0622948	0.6167	0.892644	=
ENSMUSG00000004929	Thop1	protein_coding	thimet oligopeptidase 1	-0.234369	0.0246041	0.814133	=	-0.0786844	0.405425	0.775696	=
ENSMUSG00000004934	Pias4	protein_coding	protein inhibitor of activated STAT 4	0.052684	0.615872	1	=	0.0598088	0.557473	0.866987	=
ENSMUSG00000004936	Map2k1	protein_coding	mitogen-activated protein kinase kinase 1	0.0661474	0.625348	1	=	-0.119961	0.348366	0.738806	=
ENSMUSG00000004937	Sgta	protein_coding	small glutamine-rich tetratricopeptide repeat (TPR)-containing, alpha	-0.01329	0.880177	1	=	0.133134	0.142421	0.54784	=
ENSMUSG00000004961	Syt5	protein_coding	synaptotagmin V	0.355079	0.154877	0.95009	=	-0.0600595	0.79831	0.949338	=
ENSMUSG00000004980	Hnrnpa2b1	protein_coding	heterogeneous nuclear ribonucleoprotein A2/B1	0.0622507	0.630074	1	=	0.168724	0.202149	0.613234	=
ENSMUSG00000005034	Prkacb	protein_coding	protein kinase, cAMP dependent, catalytic, beta	-0.00866564	0.918341	1	=	0.0579503	0.493077	0.833378	=
ENSMUSG00000005045	Chd5	protein_coding	chromodomain helicase DNA binding protein 5	-0.0399361	0.890679	1	=	-0.00637269	0.982119	0.997151	=
ENSMUSG00000005054	Cstb	protein_coding	cystatin B	-0.0557189	0.668106	1	=	-0.2674	0.038276	0.402194	=
ENSMUSG00000005069	Pex5	protein_coding	peroxisomal biogenesis factor 5	0.0309271	0.729239	1	=	0.1366	0.135027	0.536751	=
ENSMUSG00000005078	Jkamp	protein_coding	JNK1/MAPK8-associated membrane protein	-0.111027	0.433021	1	=	-0.0820078	0.548265	0.861523	=
ENSMUSG00000005087	Cd44	protein_coding	CD44 antigen	0.0908154	0.714841	1	=	-0.24085	0.260809	0.660276	=
ENSMUSG00000005089	Slc1a2	protein_coding	solute carrier family 1 (glial high affinity glutamate transporter), member 2	-0.0537267	0.837176	1	=	0.0764651	0.767335	0.9392	=
ENSMUSG00000005102	Eif2ak4	protein_coding	eukaryotic translation initiation factor 2 alpha kinase 4	0.105565	0.601677	1	=	-0.267867	0.178869	0.592555	=
ENSMUSG00000005103	Wdr1	protein_coding	WD repeat domain 1	0.00573635	0.942664	1	=	0.0128321	0.871025	0.973264	=
ENSMUSG00000005125	Ndrg1	protein_coding	N-myc downstream regulated gene 1	0.288081	0.0469247	0.853851	=	-0.122348	0.372615	0.757409	=
ENSMUSG00000005142	Man2b1	protein_coding	mannosidase 2, alpha B1	-0.199061	0.469829	1	=	0.0738263	0.751804	0.935714	=
ENSMUSG00000005150	Wdr83	protein_coding	WD repeat domain containing 83	-0.193099	0.137505	0.95009	=	-0.202864	0.108933	0.507207	=
ENSMUSG00000005161	Prdx2	protein_coding	peroxiredoxin 2	0.125658	0.380923	0.995499	=	0.343745	0.0257143	0.37945	=
ENSMUSG00000005198	Polr2a	protein_coding	polymerase (RNA) II (DNA directed) polypeptide A	-0.137248	0.234803	0.967387	=	-0.313279	0.0116646	0.340952	=
ENSMUSG00000005202	Shbg	protein_coding	sex hormone binding globulin	0	1	1	=	-0.460613	0.729291	0.928986	=
ENSMUSG00000005204	Senp3	protein_coding	SUMO/sentrin specific peptidase 3	0.069809	0.58565	1	=	-0.150952	0.235535	0.642698	=
ENSMUSG00000005233	Spc25	protein_coding	SPC25, NDC80 kinetochore complex component, homolog (S. cerevisiae)	-0.238839	0.421427	1	=	-0.509219	0.120768	0.523418	=
ENSMUSG00000005262	Ufd1	protein_coding	ubiquitin recognition factor in ER-associated degradation 1	-0.128401	0.123247	0.95009	=	-0.0968476	0.232322	0.640804	=
ENSMUSG00000005312	Ubqln1	protein_coding	ubiquilin 1	0.100832	0.254874	0.97593	=	-0.0836139	0.335838	0.730009	=
ENSMUSG00000005338	Cadm3	protein_coding	cell adhesion molecule 3	0.107487	0.793842	1	=	0.148603	0.71438	0.92732	=
ENSMUSG00000005354	Txn2	protein_coding	thioredoxin 2	-0.03487	0.75101	1	=	-0.101288	0.350899	0.741201	=
ENSMUSG00000005360	Slc1a3	protein_coding	solute carrier family 1 (glial high affinity glutamate transporter), member 3	-0.0717108	0.717079	1	=	0.208462	0.2807	0.682444	=
ENSMUSG00000005362	Crbn	protein_coding	cereblon	0.0372363	0.786024	1	=	0.0145486	0.91201	0.982769	=
ENSMUSG00000005370	Msh6	protein_coding	mutS homolog 6	-0.225944	0.113485	0.95009	=	-0.309929	0.0326018	0.391863	=
ENSMUSG00000005371	Fbxo11	protein_coding	F-box protein 11	-0.0511141	0.54958	1	=	-0.147065	0.0964564	0.487444	=
ENSMUSG00000005378	Bud23	protein_coding	BUD23, rRNA methyltransferase and ribosome maturation factor	-0.0268619	0.816064	1	=	-0.0522809	0.647668	0.904535	=
ENSMUSG00000005397	Nid1	protein_coding	nidogen 1	-0.405418	0.019648	0.814133	=	0.0499783	0.742707	0.933213	=
ENSMUSG00000005410	Mcm5	protein_coding	minichromosome maintenance complex component 5	-0.0411523	0.832949	1	=	-0.510584	0.0200759	0.36264	-
ENSMUSG00000005413	Hmox1	protein_coding	heme oxygenase 1	-0.130519	0.654789	1	=	-0.174842	0.4764	0.821201	=
ENSMUSG00000005417	Mprip	protein_coding	myosin phosphatase Rho interacting protein	-0.0464779	0.524614	1	=	-0.0793697	0.281156	0.682792	=
ENSMUSG00000005442	Cic	protein_coding	capicua transcriptional repressor	-0.0604943	0.638009	1	=	-0.122422	0.339521	0.732662	=
ENSMUSG00000005447	Pafah1b3	protein_coding	platelet-activating factor acetylhydrolase, isoform 1b, subunit 3	0.0377032	0.74368	1	=	0.151361	0.198299	0.607964	=
ENSMUSG00000005469	Prkaca	protein_coding	protein kinase, cAMP dependent, catalytic, alpha	0.0732023	0.401169	0.998448	=	0.0604042	0.477105	0.821748	=
ENSMUSG00000005470	Asf1b	protein_coding	anti-silencing function 1B histone chaperone	-0.464686	0.349207	0.995499	=	-0.595227	0.248877	0.652445	=
ENSMUSG00000005481	Ddx39	protein_coding	DEAD (Asp-Glu-Ala-Asp) box polypeptide 39	-0.194794	0.130976	0.95009	=	-0.154696	0.221961	0.631782	=
ENSMUSG00000005483	Dnajb1	protein_coding	DnaJ heat shock protein family (Hsp40) member B1	-0.0141631	0.875627	1	=	0.038946	0.659717	0.908645	=
ENSMUSG00000005505	Kbtbd4	protein_coding	kelch repeat and BTB (POZ) domain containing 4	-0.0593645	0.63649	1	=	-0.238195	0.0638554	0.43961	=
ENSMUSG00000005506	Celf1	protein_coding	CUGBP, Elav-like family member 1	0.000711696	0.992733	1	=	0.00449306	0.954088	0.993423	=
ENSMUSG00000005510	Ndufs3	protein_coding	NADH:ubiquinone oxidoreductase core subunit S3	0.201546	0.0725761	0.931989	=	0.00803257	0.938331	0.98957	=
ENSMUSG00000005514	Por	protein_coding	P450 (cytochrome) oxidoreductase	-0.130591	0.170514	0.95009	=	-0.0784949	0.395426	0.770489	=
ENSMUSG00000005566	Trim28	protein_coding	tripartite motif-containing 28	0.0271839	0.65769	1	=	-0.00804149	0.895377	0.978906	=
ENSMUSG00000005575	Ube2m	protein_coding	ubiquitin-conjugating enzyme E2M	0.0183998	0.835796	1	=	0.169861	0.0679433	0.445583	=
ENSMUSG00000005583	Mef2c	protein_coding	myocyte enhancer factor 2C	0.0348497	0.833897	1	=	-0.386919	0.0320575	0.391026	=
ENSMUSG00000005609	Ctr9	protein_coding	CTR9 homolog, Paf1/RNA polymerase II complex component	-0.0554197	0.399801	0.998448	=	-0.141066	0.0406649	0.405657	=
ENSMUSG00000005610	Eif4g2	protein_coding	eukaryotic translation initiation factor 4, gamma 2	0.0790605	0.299224	0.983124	=	-0.0457115	0.542914	0.858881	=
ENSMUSG00000005615	Pcyt1a	protein_coding	phosphate cytidylyltransferase 1, choline, alpha isoform	-0.21786	0.0611493	0.897797	=	-0.161257	0.146932	0.55386	=
ENSMUSG00000005625	Psmd4	protein_coding	proteasome (prosome, macropain) 26S subunit, non-ATPase, 4	-0.0645376	0.381198	0.995499	=	-0.0360794	0.619736	0.892791	=
ENSMUSG00000005656	Snx6	protein_coding	sorting nexin 6	-0.197315	0.0299027	0.825819	=	-0.0469345	0.572751	0.87491	=
ENSMUSG00000005667	Mthfd2	protein_coding	methylenetetrahydrofolate dehydrogenase (NAD+ dependent), methenyltetrahydrofolate cyclohydrolase	-0.0871846	0.679584	1	=	-0.0226699	0.906131	0.982329	=
ENSMUSG00000005672	Kit	protein_coding	KIT proto-oncogene receptor tyrosine kinase	-0.102752	0.448596	1	=	0.0490753	0.708271	0.924456	=
ENSMUSG00000005681	Apoa2	protein_coding	apolipoprotein A-II	5.93611	0.527819	1	=	1.31243	0.346088	0.737861	=
ENSMUSG00000005682	Pan2	protein_coding	PAN2 poly(A) specific ribonuclease subunit	-0.286171	0.0873323	0.944314	=	-0.372618	0.0276452	0.382767	=
ENSMUSG00000005683	Cs	protein_coding	citrate synthase	-0.00523395	0.954352	1	=	-0.0371166	0.679434	0.917405	=
ENSMUSG00000005686	Ampd3	protein_coding	adenosine monophosphate deaminase 3	0.0373324	0.895835	1	=	0.0971222	0.679771	0.91746	=
ENSMUSG00000005687	Bcas2	protein_coding	breast carcinoma amplified sequence 2	0.0201102	0.801964	1	=	0.0566879	0.480587	0.824076	=
ENSMUSG00000005698	Ctcf	protein_coding	CCCTC-binding factor	-0.0890275	0.274558	0.97593	=	-0.139733	0.0934578	0.485157	=
ENSMUSG00000005699	Pard6a	protein_coding	par-6 family cell polarity regulator alpha	0.0820184	0.692683	1	=	0.150769	0.446843	0.802908	=
ENSMUSG00000005718	Tfap4	protein_coding	transcription factor AP4	-0.272676	0.083007	0.940729	=	-0.107082	0.471127	0.818233	=
ENSMUSG00000005732	Ranbp1	protein_coding	RAN binding protein 1	-0.0401959	0.679025	1	=	0.0952946	0.330005	0.725707	=
ENSMUSG00000005779	Psmb4	protein_coding	proteasome (prosome, macropain) subunit, beta type 4	0.116863	0.159771	0.95009	=	0.106953	0.192214	0.602092	=
ENSMUSG00000005804	Bloc1s6	protein_coding	biogenesis of lysosomal organelles complex-1, subunit 6, pallidin	-0.0417767	0.640875	1	=	0.103862	0.243093	0.6492	=
ENSMUSG00000005813	Metap1	protein_coding	methionyl aminopeptidase 1	0.210012	0.0751112	0.940729	=	-0.050154	0.643188	0.903316	=
ENSMUSG00000005846	Rsl1d1	protein_coding	ribosomal L1 domain containing 1	-0.0814024	0.374925	0.995499	=	-0.144511	0.118923	0.520866	=
ENSMUSG00000005871	Apc	protein_coding	APC, WNT signaling pathway regulator	-0.0607956	0.619785	1	=	-0.20245	0.110195	0.509605	=
ENSMUSG00000005873	Reep5	protein_coding	receptor accessory protein 5	0.0220699	0.76696	1	=	0.231848	0.00485987	0.321412	=
ENSMUSG00000005881	Ergic3	protein_coding	ERGIC and golgi 3	0.0154639	0.829519	1	=	0.147285	0.0514191	0.421583	=
ENSMUSG00000005882	Uqcc1	protein_coding	ubiquinol-cytochrome c reductase complex assembly factor 1	-0.228632	0.198361	0.952317	=	-0.163487	0.337215	0.7302	=
ENSMUSG00000005899	Smpd4	protein_coding	sphingomyelin phosphodiesterase 4	-0.248944	0.0659911	0.906506	=	-0.326626	0.0193321	0.36264	=
ENSMUSG00000005936	Kctd20	protein_coding	potassium channel tetramerisation domain containing 20	0.01511	0.854816	1	=	-0.170561	0.0515908	0.421583	=
ENSMUSG00000005958	Ephb3	protein_coding	Eph receptor B3	-0.101	0.638815	1	=	-0.10248	0.61296	0.891226	=
ENSMUSG00000005973	Rcn1	protein_coding	reticulocalbin 1	-0.269589	0.0283538	0.825819	=	0.00898064	0.934355	0.98859	=
ENSMUSG00000005981	Trap1	protein_coding	TNF receptor-associated protein 1	-0.0545821	0.592263	1	=	0.0455022	0.610832	0.890421	=
ENSMUSG00000005982	Naa60	protein_coding	N(alpha)-acetyltransferase 60, NatF catalytic subunit	0.126398	0.231836	0.966746	=	0.122324	0.235088	0.642325	=
ENSMUSG00000005986	Ankrd13d	protein_coding	ankyrin repeat domain 13 family, member D	0.0774216	0.890922	1	=	-0.0340286	0.911658	0.982769	=
ENSMUSG00000006005	Tpr	protein_coding	translocated promoter region, nuclear basket protein	-0.0920826	0.630786	1	=	-0.676587	0.00265653	0.31442	-
ENSMUSG00000006010	Odr4	protein_coding	odr4 GPCR localization factor homolog	0.0212963	0.894011	1	=	-0.384893	0.0191859	0.36264	=
ENSMUSG00000006024	Napa	protein_coding	N-ethylmaleimide sensitive fusion protein attachment protein alpha	0.117813	0.217289	0.959038	=	0.0836008	0.366319	0.752038	=
ENSMUSG00000006050	Sra1	protein_coding	steroid receptor RNA activator 1	-0.0344081	0.771748	1	=	0.0303782	0.79225	0.9485	=
ENSMUSG00000006057	Atp5g1	protein_coding	ATP synthase, H+ transporting, mitochondrial F0 complex, subunit C1 (subunit 9)	0.105405	0.29455	0.98127	=	0.215898	0.0397707	0.404674	=
ENSMUSG00000006058	Snf8	protein_coding	SNF8, ESCRT-II complex subunit, homolog (S. cerevisiae)	-0.0903174	0.353459	0.995499	=	0.112841	0.237765	0.643251	=
ENSMUSG00000006095	Tbcb	protein_coding	tubulin folding cofactor B	-0.0446107	0.587487	1	=	0.140508	0.0958125	0.486838	=
ENSMUSG00000006127	Inpp5k	protein_coding	inositol polyphosphate 5-phosphatase K	0.150478	0.267556	0.97593	=	0.0242301	0.8503	0.967704	=
ENSMUSG00000006134	Crkl	protein_coding	v-crk avian sarcoma virus CT10 oncogene homolog-like	-0.154335	0.0604821	0.897797	=	0.00962243	0.899212	0.979183	=
ENSMUSG00000006169	Clint1	protein_coding	clathrin interactor 1	-0.128729	0.244395	0.972107	=	-0.103391	0.334906	0.729413	=
ENSMUSG00000006215	Zbtb17	protein_coding	zinc finger and BTB domain containing 17	0.282439	0.037452	0.835289	=	-0.203181	0.113197	0.514654	=
ENSMUSG00000006219	Fblim1	protein_coding	filamin binding LIM protein 1	0.0114173	0.955205	1	=	0.0998758	0.608672	0.888821	=
ENSMUSG00000006235	Epor	protein_coding	erythropoietin receptor	0.148634	0.846649	1	=	-0.887642	0.199622	0.610148	=
ENSMUSG00000006273	Atp6v1b2	protein_coding	ATPase, H+ transporting, lysosomal V1 subunit B2	-0.00272477	0.965841	1	=	0.0702107	0.275035	0.677926	=
ENSMUSG00000006276	Eps15l1	protein_coding	epidermal growth factor receptor pathway substrate 15-like 1	-0.10397	0.447027	1	=	-0.288916	0.0420124	0.40805	=
ENSMUSG00000006288	Ttc5	protein_coding	tetratricopeptide repeat domain 5	-0.0722452	0.546042	1	=	-0.00805023	0.944829	0.991346	=
ENSMUSG00000006289	Osgep	protein_coding	O-sialoglycoprotein endopeptidase	0.108962	0.505498	1	=	-0.357939	0.0382969	0.402194	=
ENSMUSG00000006299	Aamp	protein_coding	angio-associated migratory protein	-0.215741	0.00776973	0.736097	=	0.0334429	0.640028	0.903049	=
ENSMUSG00000006304	Arpc2	protein_coding	actin related protein 2/3 complex, subunit 2	0.0198041	0.770207	1	=	0.0974751	0.160526	0.570059	=
ENSMUSG00000006315	Tmem147	protein_coding	transmembrane protein 147	-0.182676	0.214238	0.958674	=	0.131721	0.338732	0.732009	=
ENSMUSG00000006333	Rps9	protein_coding	ribosomal protein S9	0.0921999	0.488868	1	=	0.207345	0.130722	0.532817	=
ENSMUSG00000006335	Tfpt	protein_coding	TCF3 (E2A) fusion partner	-0.308842	0.0989277	0.944887	=	-0.158606	0.362632	0.749801	=
ENSMUSG00000006345	Ggt1	protein_coding	gamma-glutamyltransferase 1	4.58737	0.223755	0.962082	=	-0.651483	0.311881	0.708183	=
ENSMUSG00000006356	Crip2	protein_coding	cysteine rich protein 2	0.0925221	0.455395	1	=	0.0816099	0.508666	0.841328	=
ENSMUSG00000006360	Crip1	protein_coding	cysteine-rich protein 1 (intestinal)	0.00745531	0.987421	1	=	0.15055	0.723882	0.928986	=
ENSMUSG00000006362	Cbfa2t3	protein_coding	CBFA2/RUNX1 translocation partner 3	-0.142108	0.387121	0.995969	=	0.151001	0.338591	0.732009	=
ENSMUSG00000006369	Fbln1	protein_coding	fibulin 1	-0.0464172	0.801281	1	=	-0.243871	0.19743	0.607695	=
ENSMUSG00000006373	Pgrmc1	protein_coding	progesterone receptor membrane component 1	0.11766	0.116876	0.95009	=	0.33	0.000230571	0.260506	=
ENSMUSG00000006378	Gcat	protein_coding	glycine C-acetyltransferase (2-amino-3-ketobutyrate-coenzyme A ligase)	-0.159675	0.560759	1	=	0.0321205	0.888041	0.976937	=
ENSMUSG00000006390	Elovl1	protein_coding	elongation of very long chain fatty acids (FEN1/Elo2, SUR4/Elo3, yeast)-like 1	0.22205	0.569428	1	=	0.0228621	0.942793	0.990518	=
ENSMUSG00000006392	Med8	protein_coding	mediator complex subunit 8	-0.0442035	0.758499	1	=	-0.0817302	0.563664	0.8693	=
ENSMUSG00000006398	Cdc20	protein_coding	cell division cycle 20	-0.119796	0.62993	1	=	-0.758432	0.0159252	0.353225	-
ENSMUSG00000006412	Pfdn2	protein_coding	prefoldin 2	-0.0494887	0.703505	1	=	0.0503561	0.696604	0.921456	=
ENSMUSG00000006418	Rnf114	protein_coding	ring finger protein 114	-0.151815	0.278409	0.97593	=	-0.0790039	0.561175	0.868552	=
ENSMUSG00000006442	Srm	protein_coding	spermidine synthase	0.0786249	0.510593	1	=	0.119642	0.298582	0.698915	=
ENSMUSG00000006456	Rbm14	protein_coding	RNA binding motif protein 14	-0.0197023	0.870064	1	=	-0.036428	0.758124	0.93763	=
ENSMUSG00000006463	Zdhhc24	protein_coding	zinc finger, DHHC domain containing 24	-0.0100178	0.968554	1	=	0.0407109	0.860256	0.970251	=
ENSMUSG00000006471	Ndor1	protein_coding	NADPH dependent diflavin oxidoreductase 1	0.212562	0.401372	0.998448	=	-0.204557	0.390743	0.766495	=
ENSMUSG00000006476	Nsmf	protein_coding	NMDA receptor synaptonuclear signaling and neuronal migration factor	0.0203173	0.925135	1	=	0.0227007	0.914594	0.983507	=
ENSMUSG00000006494	Pdk1	protein_coding	pyruvate dehydrogenase kinase, isoenzyme 1	-0.225961	0.322419	0.990119	=	-0.0849709	0.69132	0.919766	=
ENSMUSG00000006498	Ptbp1	protein_coding	polypyrimidine tract binding protein 1	0.0111985	0.936141	1	=	-0.411353	0.0089705	0.340471	=
ENSMUSG00000006517	Mvd	protein_coding	mevalonate (diphospho) decarboxylase	-0.0555703	0.670202	1	=	0.128352	0.300768	0.699899	=
ENSMUSG00000022584	Ly6c2	protein_coding	lymphocyte antigen 6 complex, locus C2	-2.66973	0.00236389	0.643608	-	0.278005	0.367405	0.752691	=
ENSMUSG00000006522	Itih3	protein_coding	inter-alpha trypsin inhibitor, heavy chain 3	2.44736	0.395425	0.99819	=	1.24318	0.220058	0.629656	=
ENSMUSG00000006527	Sfmbt1	protein_coding	Scm-like with four mbt domains 1	-0.0565882	0.669971	1	=	-0.0787861	0.542182	0.858881	=
ENSMUSG00000006529	Itih1	protein_coding	inter-alpha trypsin inhibitor, heavy chain 1	2.91633	0.412344	0.998448	=	1.94675	0.0768138	0.463749	=
ENSMUSG00000006567	Atp7b	protein_coding	ATPase, Cu++ transporting, beta polypeptide	-0.069118	0.817778	1	=	-0.431556	0.109127	0.507822	=
ENSMUSG00000006574	Slc4a1	protein_coding	solute carrier family 4 (anion exchanger), member 1	0.63001	0.309969	0.986477	=	2.10439	0.000313566	0.260506	+
ENSMUSG00000006575	Rundc3a	protein_coding	RUN domain containing 3A	-0.0255972	0.926345	1	=	0.0631706	0.815352	0.956846	=
ENSMUSG00000006576	Slc4a3	protein_coding	solute carrier family 4 (anion exchanger), member 3	0.0981182	0.6696	1	=	-0.204931	0.35672	0.745664	=
ENSMUSG00000006585	Cdt1	protein_coding	chromatin licensing and DNA replication factor 1	-0.04719	0.912195	1	=	-0.42417	0.357142	0.745955	=
ENSMUSG00000006586	Runx1t1	protein_coding	RUNX1 translocation partner 1	0.0709688	0.581837	1	=	0.137955	0.287998	0.689157	=
ENSMUSG00000006589	Aprt	protein_coding	adenine phosphoribosyl transferase	0.110873	0.420311	1	=	0.131238	0.332294	0.727149	=
ENSMUSG00000006599	Gtf2h1	protein_coding	general transcription factor II H, polypeptide 1	-0.181632	0.233823	0.966746	=	-0.0576995	0.679801	0.91746	=
ENSMUSG00000006638	Abhd1	polymorphic_pseudogene	abhydrolase domain containing 1	1.26257	0.141633	0.95009	=	-0.404024	0.407357	0.777208	=
ENSMUSG00000006651	Aplp1	protein_coding	amyloid beta (A4) precursor-like protein 1	0.0450432	0.847687	1	=	0.231941	0.328837	0.724894	=
ENSMUSG00000006673	Qrich1	protein_coding	glutamine-rich 1	0.01192	0.891503	1	=	-0.175226	0.0576607	0.425593	=
ENSMUSG00000006676	Usp19	protein_coding	ubiquitin specific peptidase 19	-0.127409	0.0864292	0.944314	=	-0.0475939	0.503221	0.838022	=
ENSMUSG00000006678	Pola1	protein_coding	polymerase (DNA directed), alpha 1	-0.158355	0.625069	1	=	-0.683818	0.054199	0.422095	=
ENSMUSG00000006699	Cdc42	protein_coding	cell division cycle 42	0.068182	0.375281	0.995499	=	0.14911	0.0597	0.432444	=
ENSMUSG00000006705	Pknox1	protein_coding	Pbx/knotted 1 homeobox	0.22651	0.166047	0.95009	=	-0.0683826	0.654339	0.90764	=
ENSMUSG00000006715	Gmnn	protein_coding	geminin	-0.384552	0.0217051	0.814133	=	-0.808079	0.000188497	0.260506	-
ENSMUSG00000006717	Acot13	protein_coding	acyl-CoA thioesterase 13	-0.0637321	0.655486	1	=	-0.127636	0.344542	0.737609	=
ENSMUSG00000006720	Zfp184	protein_coding	zinc finger protein 184 (Kruppel-like)	-0.0767842	0.700266	1	=	-0.590897	0.00753802	0.336244	-
ENSMUSG00000006728	Cdk4	protein_coding	cyclin-dependent kinase 4	0.0384244	0.624902	1	=	0.0320206	0.683622	0.917835	=
ENSMUSG00000006731	B4galnt1	protein_coding	beta-1,4-N-acetyl-galactosaminyl transferase 1	-0.023052	0.898569	1	=	0.0678802	0.686605	0.918311	=
ENSMUSG00000006732	Mettl1	protein_coding	methyltransferase like 1	-0.210518	0.226382	0.964162	=	-0.247915	0.120685	0.523418	=
ENSMUSG00000006736	Tspan31	protein_coding	tetraspanin 31	-0.0735839	0.657608	1	=	-0.240228	0.142846	0.548213	=
ENSMUSG00000006740	Kif5b	protein_coding	kinesin family member 5B	-0.0786843	0.467026	1	=	-0.116345	0.282296	0.68347	=
ENSMUSG00000006782	Cnp	protein_coding	2',3'-cyclic nucleotide 3' phosphodiesterase	0.0619987	0.709959	1	=	-0.147157	0.35044	0.740965	=
ENSMUSG00000006800	Sulf2	protein_coding	sulfatase 2	-0.0920228	0.695592	1	=	0.119716	0.606579	0.888051	=
ENSMUSG00000006818	Sod2	protein_coding	superoxide dismutase 2, mitochondrial	0.0830213	0.382419	0.995499	=	0.0499172	0.592044	0.882014	=
ENSMUSG00000006850	Tmco6	protein_coding	transmembrane and coiled-coil domains 6	-0.296716	0.350249	0.995499	=	-0.10025	0.73085	0.929458	=
ENSMUSG00000006906	Stambp	protein_coding	STAM binding protein	0.305538	0.0227234	0.814133	=	-0.159377	0.190097	0.600745	=
ENSMUSG00000006930	Hap1	protein_coding	huntingtin-associated protein 1	-0.0116515	0.9757	1	=	0.220611	0.560338	0.868516	=
ENSMUSG00000006932	Ctnnb1	protein_coding	catenin (cadherin associated protein), beta 1	0.124657	0.0869615	0.944314	=	0.029034	0.676395	0.916166	=
ENSMUSG00000006941	Eif1b	protein_coding	eukaryotic translation initiation factor 1B	0.0476937	0.555707	1	=	0.00713053	0.92849	0.987008	=
ENSMUSG00000006998	Psmd2	protein_coding	proteasome (prosome, macropain) 26S subunit, non-ATPase, 2	-0.0804198	0.208719	0.958297	=	0.0140562	0.821297	0.958576	=
ENSMUSG00000007021	Syngr3	protein_coding	synaptogyrin 3	-0.0539967	0.879163	1	=	0.213417	0.523247	0.850221	=
ENSMUSG00000007029	Vars	protein_coding	valyl-tRNA synthetase	-0.0927477	0.467506	1	=	-0.229576	0.0811707	0.469941	=
ENSMUSG00000007036	Abhd16a	protein_coding	abhydrolase domain containing 16A	-0.210467	0.36913	0.995499	=	-0.0720571	0.733767	0.93073	=
ENSMUSG00000007038	Neu1	protein_coding	neuraminidase 1	0.202405	0.267433	0.97593	=	-0.0676452	0.678369	0.91685	=
ENSMUSG00000007039	Ddah2	protein_coding	dimethylarginine dimethylaminohydrolase 2	-0.03936	0.682876	1	=	0.0678885	0.482645	0.824951	=
ENSMUSG00000007041	Clic1	protein_coding	chloride intracellular channel 1	-0.143386	0.316226	0.990119	=	-0.186432	0.187541	0.600745	=
ENSMUSG00000007050	Lsm2	protein_coding	LSM2 homolog, U6 small nuclear RNA and mRNA degradation associated	0.261707	0.0197134	0.814133	=	-0.0104113	0.918013	0.98472	=
ENSMUSG00000007080	Pole	protein_coding	polymerase (DNA directed), epsilon	-0.09181	0.79709	1	=	-0.786033	0.0431514	0.408785	-
ENSMUSG00000007097	Atp1a2	protein_coding	ATPase, Na+/K+ transporting, alpha 2 polypeptide	-0.234855	0.379241	0.995499	=	0.104322	0.66415	0.910524	=
ENSMUSG00000007207	Stx1a	protein_coding	syntaxin 1A (brain)	0.160949	0.523124	1	=	-0.0475682	0.845103	0.96686	=
ENSMUSG00000007338	Mrpl49	protein_coding	mitochondrial ribosomal protein L49	-0.0506366	0.62991	1	=	-0.024507	0.807528	0.95484	=
ENSMUSG00000007411	Mark3	protein_coding	MAP/microtubule affinity regulating kinase 3	0.0149234	0.827062	1	=	0.0305374	0.653237	0.907433	=
ENSMUSG00000007415	Gatad1	protein_coding	GATA zinc finger domain containing 1	-0.0613574	0.648169	1	=	-0.275095	0.0409762	0.405657	=
ENSMUSG00000007458	M6pr	protein_coding	mannose-6-phosphate receptor, cation dependent	-0.116886	0.204771	0.956664	=	-0.204337	0.0290721	0.384718	=
ENSMUSG00000007476	Lrrc8a	protein_coding	leucine rich repeat containing 8A	-0.0501947	0.707673	1	=	-0.154484	0.242626	0.6492	=
ENSMUSG00000007564	Ppp2r1a	protein_coding	protein phosphatase 2, regulatory subunit A, alpha	0.0260125	0.744401	1	=	0.159481	0.0586374	0.427952	=
ENSMUSG00000007570	Fance	protein_coding	Fanconi anemia, complementation group E	-0.322483	0.323275	0.990119	=	-0.215127	0.471102	0.818233	=
ENSMUSG00000007589	Tinf2	protein_coding	Terf1 (TRF1)-interacting nuclear factor 2	-0.116822	0.548282	1	=	-0.515591	0.0129917	0.340952	-
ENSMUSG00000007603	Dus3l	protein_coding	dihydrouridine synthase 3-like (S. cerevisiae)	-0.107755	0.48637	1	=	-0.0226805	0.878795	0.975238	=
ENSMUSG00000090106	Gm15838	processed_pseudogene	predicted gene 15838	-2.58152	0.0164507	0.814133	-	0.3614	0.497703	0.835451	=
ENSMUSG00000007613	Tgfbr1	protein_coding	transforming growth factor, beta receptor I	-0.107218	0.456264	1	=	-0.224827	0.123615	0.52584	=
ENSMUSG00000007617	Homer1	protein_coding	homer scaffolding protein 1	-0.103938	0.537875	1	=	-0.212982	0.199459	0.610019	=
ENSMUSG00000007646	Rad51c	protein_coding	RAD51 paralog C	-0.526281	0.0760562	0.940729	=	-0.333224	0.197403	0.607695	=
ENSMUSG00000007653	Gabrb2	protein_coding	gamma-aminobutyric acid (GABA) A receptor, subunit beta 2	0.303328	0.274109	0.97593	=	0.0307196	0.90822	0.982769	=
ENSMUSG00000007655	Cav1	protein_coding	caveolin 1, caveolae protein	0.199237	0.463745	1	=	-0.0644427	0.796214	0.949338	=
ENSMUSG00000007656	Arpp19	protein_coding	cAMP-regulated phosphoprotein 19	0.0432293	0.615257	1	=	-0.0653009	0.447735	0.803547	=
ENSMUSG00000007659	Bcl2l1	protein_coding	BCL2-like 1	0.0104032	0.901667	1	=	-0.0927728	0.275974	0.678987	=
ENSMUSG00000007670	Khsrp	protein_coding	KH-type splicing regulatory protein	-0.0668023	0.33915	0.995499	=	-0.0795881	0.254665	0.656557	=
ENSMUSG00000007721	Ccdc124	protein_coding	coiled-coil domain containing 124	-0.0714251	0.621902	1	=	-0.010126	0.943132	0.990661	=
ENSMUSG00000007739	Cct4	protein_coding	chaperonin containing Tcp1, subunit 4 (delta)	0.0979427	0.135791	0.95009	=	0.061684	0.335446	0.730009	=
ENSMUSG00000007777	0610009B22Rik	protein_coding	RIKEN cDNA 0610009B22 gene	0.177058	0.372544	0.995499	=	-0.165599	0.364295	0.750905	=
ENSMUSG00000007815	Rhoa	protein_coding	ras homolog family member A	-0.0665039	0.507657	1	=	0.0842406	0.401472	0.77293	=
ENSMUSG00000007817	Zmiz1	protein_coding	zinc finger, MIZ-type containing 1	0.0362534	0.735642	1	=	-0.018397	0.863153	0.97172	=
ENSMUSG00000007833	Aldh16a1	protein_coding	aldehyde dehydrogenase 16 family, member A1	-0.118108	0.517427	1	=	0.0759482	0.660723	0.908856	=
ENSMUSG00000007836	Hnrnpa0	protein_coding	heterogeneous nuclear ribonucleoprotein A0	0.112761	0.426617	1	=	0.249384	0.0902849	0.480422	=
ENSMUSG00000007850	Hnrnph1	protein_coding	heterogeneous nuclear ribonucleoprotein H1	0.0189122	0.825586	1	=	0.047568	0.580946	0.877868	=
ENSMUSG00000007867	Ift43	protein_coding	intraflagellar transport 43	-0.277213	0.108158	0.949924	=	-0.0935056	0.575737	0.876426	=
ENSMUSG00000007872	Id3	protein_coding	inhibitor of DNA binding 3	0.0446107	0.812134	1	=	0.10349	0.552885	0.864259	=
ENSMUSG00000007880	Arid1a	protein_coding	AT rich interactive domain 1A (SWI-like)	-0.1285	0.149704	0.95009	=	-0.188855	0.0404695	0.405657	=
ENSMUSG00000007891	Ctsd	protein_coding	cathepsin D	0.091588	0.493214	1	=	-0.124066	0.338731	0.732009	=
ENSMUSG00000007892	Rplp1	protein_coding	ribosomal protein, large, P1	0.0748088	0.535759	1	=	0.165916	0.166441	0.576521	=
ENSMUSG00000007908	Hmgcll1	protein_coding	3-hydroxymethyl-3-methylglutaryl-Coenzyme A lyase-like 1	-0.000710949	0.997316	1	=	-0.103252	0.607657	0.888508	=
ENSMUSG00000007944	Ttc9b	protein_coding	tetratricopeptide repeat domain 9B	-0.0180663	0.947013	1	=	0.270668	0.301409	0.700244	=
ENSMUSG00000007987	Ift22	protein_coding	intraflagellar transport 22	0.084219	0.540778	1	=	-0.187069	0.173487	0.587326	=
ENSMUSG00000008035	Mid1ip1	protein_coding	Mid1 interacting protein 1 (gastrulation specific G12-like (zebrafish))	0.0168994	0.891211	1	=	0.120522	0.318274	0.714693	=
ENSMUSG00000008036	Ap2s1	protein_coding	adaptor-related protein complex 2, sigma 1 subunit	0.0135838	0.869167	1	=	0.293299	0.00223895	0.31442	=
ENSMUSG00000008140	Emc10	protein_coding	ER membrane protein complex subunit 10	-0.0630755	0.567457	1	=	0.173064	0.117983	0.519661	=
ENSMUSG00000008153	Clstn3	protein_coding	calsyntenin 3	-0.0241853	0.875181	1	=	0.102569	0.501881	0.837286	=
ENSMUSG00000008167	Fbxw9	protein_coding	F-box and WD-40 domain protein 9	0.0126239	0.939147	1	=	-0.0616925	0.698965	0.922683	=
ENSMUSG00000008200	Fnbp4	protein_coding	formin binding protein 4	-0.389762	0.00138805	0.643608	=	-0.452953	0.000290916	0.260506	=
ENSMUSG00000008226	Scrn3	protein_coding	secernin 3	0.230998	0.189985	0.952317	=	-0.20866	0.173428	0.587326	=
ENSMUSG00000008301	Phax	protein_coding	phosphorylated adaptor for RNA export	-0.0458974	0.635266	1	=	-0.00353069	0.970336	0.994853	=
ENSMUSG00000008305	Tle1	protein_coding	transducin-like enhancer of split 1	0.0928197	0.487487	1	=	0.0329748	0.801311	0.951569	=
ENSMUSG00000008333	Snrpb2	protein_coding	U2 small nuclear ribonucleoprotein B	0.102255	0.236591	0.969394	=	-0.182079	0.0428755	0.408785	=
ENSMUSG00000008348	Ubc	protein_coding	ubiquitin C	0.239445	0.102079	0.94837	=	0.265274	0.0722477	0.456381	=
ENSMUSG00000008373	Prpf31	protein_coding	pre-mRNA processing factor 31	-0.282426	0.00577992	0.698201	=	-0.05302	0.554352	0.865124	=
ENSMUSG00000008393	Carhsp1	protein_coding	calcium regulated heat stable protein 1	-0.00448443	0.968068	1	=	-0.0150687	0.889934	0.977326	=
ENSMUSG00000008450	Nutf2	protein_coding	nuclear transport factor 2	0.129035	0.279513	0.97593	=	0.110954	0.343691	0.737104	=
ENSMUSG00000008475	Arpc5	protein_coding	actin related protein 2/3 complex, subunit 5	-0.0337369	0.752507	1	=	-0.253553	0.0270124	0.381559	=
ENSMUSG00000008489	Elavl2	protein_coding	ELAV like RNA binding protein 1	-0.0501708	0.936066	1	=	-0.0508459	0.935005	0.988978	=
ENSMUSG00000008540	Mgst1	protein_coding	microsomal glutathione S-transferase 1	-0.382418	0.192224	0.952317	=	0.164901	0.511598	0.843488	=
ENSMUSG00000008575	Nfib	protein_coding	nuclear factor I/B	0.00466473	0.978903	1	=	-0.28755	0.116113	0.518322	=
ENSMUSG00000008604	Ubqln4	protein_coding	ubiquilin 4	-0.125694	0.20135	0.955032	=	0.0130127	0.889432	0.977164	=
ENSMUSG00000008658	Rbfox1	protein_coding	RNA binding protein, fox-1 homolog (C. elegans) 1	0.105822	0.848398	1	=	0.1782	0.743895	0.933496	=
ENSMUSG00000008668	Rps18	protein_coding	ribosomal protein S18	0.0778843	0.496206	1	=	0.21278	0.0738889	0.457916	=
ENSMUSG00000008682	Rpl10	protein_coding	ribosomal protein L10	-0.301654	0.377086	0.995499	=	0.0455721	0.872865	0.973867	=
ENSMUSG00000008683	Rps15a	protein_coding	ribosomal protein S15A	0.184156	0.0951933	0.944314	=	0.19443	0.0781772	0.464235	=
ENSMUSG00000008690	Ncaph2	protein_coding	non-SMC condensin II complex, subunit H2	-0.0644789	0.58851	1	=	-0.0558321	0.634412	0.900619	=
ENSMUSG00000008730	Hipk1	protein_coding	homeodomain interacting protein kinase 1	-0.0561371	0.622888	1	=	-0.334075	0.00733831	0.334403	=
ENSMUSG00000008822	Acyp1	protein_coding	acylphosphatase 1, erythrocyte (common) type	0.133056	0.337715	0.995499	=	-0.338779	0.0195626	0.36264	=
ENSMUSG00000008843	Cldn13	protein_coding	claudin 13	-2.08665	0.305025	0.985805	=	0.652265	0.586995	0.880031	=
ENSMUSG00000008855	Hdac5	protein_coding	histone deacetylase 5	0.019143	0.829566	1	=	-0.232657	0.0164215	0.353225	=
ENSMUSG00000008859	Rala	protein_coding	v-ral simian leukemia viral oncogene A (ras related)	0.06992	0.503449	1	=	-0.0241293	0.81241	0.955344	=
ENSMUSG00000008892	Vdac3	protein_coding	voltage-dependent anion channel 3	0.0285929	0.694127	1	=	0.114012	0.124385	0.525997	=
ENSMUSG00000008958	Vps72	protein_coding	vacuolar protein sorting 72	0.152614	0.157402	0.95009	=	-0.191108	0.0812006	0.469941	=
ENSMUSG00000008976	Gabpa	protein_coding	GA repeat binding protein, alpha	-0.0115748	0.931002	1	=	-0.406878	0.00641085	0.325773	=
ENSMUSG00000009013	Dynll1	protein_coding	dynein light chain LC8-type 1	0.188693	0.0805427	0.940729	=	0.246917	0.0262886	0.37945	=
ENSMUSG00000009030	Pdcl	protein_coding	phosducin-like	-0.0425314	0.698238	1	=	-0.239802	0.039581	0.404336	=
ENSMUSG00000009035	Tmem184b	protein_coding	transmembrane protein 184b	0.053521	0.785774	1	=	-0.106892	0.561472	0.868552	=
ENSMUSG00000009073	Nf2	protein_coding	neurofibromin 2	-0.215585	0.213807	0.958674	=	-0.0437929	0.788819	0.946853	=
ENSMUSG00000009076	Zmat5	protein_coding	zinc finger, matrin type 5	0.0168893	0.897238	1	=	0.143051	0.263205	0.664414	=
ENSMUSG00000009079	Ewsr1	protein_coding	Ewing sarcoma breakpoint region 1	-0.0365587	0.620514	1	=	-0.0632264	0.395363	0.770489	=
ENSMUSG00000009090	Ap1b1	protein_coding	adaptor protein complex AP-1, beta 1 subunit	-0.0265884	0.662323	1	=	-0.0829005	0.181456	0.595777	=
ENSMUSG00000009112	Bcl2l13	protein_coding	BCL2-like 13 (apoptosis facilitator)	-0.103216	0.443282	1	=	-0.108334	0.396884	0.770777	=
ENSMUSG00000009207	Lnpk	protein_coding	lunapark, ER junction formation factor	0.117243	0.501747	1	=	-0.0730636	0.660327	0.908651	=
ENSMUSG00000009281	Rarres2	protein_coding	retinoic acid receptor responder (tazarotene induced) 2	0.163739	0.929281	1	=	1.19257	0.0879616	0.478283	=
ENSMUSG00000025572	Tmc6	protein_coding	transmembrane channel-like gene family 6	-2.56988	0.00895479	0.758126	-	-0.29083	0.546699	0.860863	=
ENSMUSG00000009293	Ube2g2	protein_coding	ubiquitin-conjugating enzyme E2G 2	-0.148994	0.364778	0.995499	=	-0.0563881	0.721453	0.928986	=
ENSMUSG00000009350	Mpo	protein_coding	myeloperoxidase	1.57466	0.260314	0.97593	=	0.967534	0.216854	0.628071	=
ENSMUSG00000009376	Met	protein_coding	met proto-oncogene	-0.0995345	0.503192	1	=	-0.152514	0.205606	0.618211	=
ENSMUSG00000009394	Syn2	protein_coding	synapsin II	0.130745	0.611037	1	=	0.00517545	0.983175	0.997496	=
ENSMUSG00000009418	Nav1	protein_coding	neuron navigator 1	-0.073175	0.631776	1	=	-0.00100078	0.994707	0.999475	=
ENSMUSG00000009470	Tnpo1	protein_coding	transportin 1	-0.0228455	0.797822	1	=	-0.171743	0.067104	0.443614	=
ENSMUSG00000009535	Rnmt	protein_coding	RNA (guanine-7-) methyltransferase	-0.0943531	0.273692	0.97593	=	-0.230458	0.012942	0.340952	=
ENSMUSG00000009549	Srp14	protein_coding	signal recognition particle 14	0.0158286	0.911667	1	=	0.238414	0.104569	0.501825	=
ENSMUSG00000009555	Cdk9	protein_coding	cyclin-dependent kinase 9 (CDC2-related kinase)	0.00229667	0.98665	1	=	0.0128193	0.924342	0.986127	=
ENSMUSG00000009563	Tor2a	protein_coding	torsin family 2, member A	0.302657	0.0907303	0.944314	=	0.126831	0.438872	0.797482	=
ENSMUSG00000009566	Fpgs	protein_coding	folylpolyglutamyl synthetase	-0.177317	0.403831	0.998448	=	-0.00704624	0.970819	0.994853	=
ENSMUSG00000009575	Cbx5	protein_coding	chromobox 5	0.00883159	0.934626	1	=	0.102148	0.348406	0.738806	=
ENSMUSG00000009585	Apobec3	protein_coding	apolipoprotein B mRNA editing enzyme, catalytic polypeptide 3	0.280116	0.4907	1	=	-1.14581	0.0131166	0.340952	-
ENSMUSG00000009614	Sardh	protein_coding	sarcosine dehydrogenase	0.579754	0.665442	1	=	1.11998	0.147526	0.554401	=
ENSMUSG00000009630	Ppp2cb	protein_coding	protein phosphatase 2 (formerly 2A), catalytic subunit, beta isoform	0.0838273	0.356289	0.995499	=	0.0201762	0.818064	0.957313	=
ENSMUSG00000009633	G0s2	protein_coding	G0/G1 switch gene 2	-0.0738014	0.91373	1	=	-0.224213	0.584366	0.879316	=
ENSMUSG00000009640	Dmap1	protein_coding	DNA methyltransferase 1-associated protein 1	0.10964	0.421499	1	=	-0.160126	0.237571	0.643251	=
ENSMUSG00000009646	Pla2g12b	protein_coding	phospholipase A2, group XIIB	0	1	1	=	1.95537	0.122339	0.525098	=
ENSMUSG00000009654	Oit3	protein_coding	oncoprotein induced transcript 3	0	1	1	=	0.64591	0.505823	0.839739	=
ENSMUSG00000009687	Fxyd5	protein_coding	FXYD domain-containing ion transport regulator 5	-0.182057	0.526162	1	=	-0.0180662	0.941109	0.990139	=
ENSMUSG00000009741	Ubp1	protein_coding	upstream binding protein 1	0.264473	0.0409874	0.843774	=	-0.445314	0.00153817	0.31442	=
ENSMUSG00000009828	Ick	protein_coding	intestinal cell kinase	0.150075	0.260523	0.97593	=	0.138223	0.286448	0.687274	=
ENSMUSG00000009863	Sdhb	protein_coding	succinate dehydrogenase complex, subunit B, iron sulfur (Ip)	0.0567534	0.393514	0.997776	=	0.0426118	0.513288	0.844038	=
ENSMUSG00000009894	Snap47	protein_coding	synaptosomal-associated protein, 47	0.100653	0.364371	0.995499	=	0.112303	0.309015	0.706303	=
ENSMUSG00000009927	Rps25	protein_coding	ribosomal protein S25	0.112675	0.199709	0.953063	=	0.240898	0.011139	0.340952	=
ENSMUSG00000032656	March3	protein_coding	membrane-associated ring finger (C3HC4) 3	-2.45841	0.00440211	0.683139	-	-0.0989076	0.74419	0.933496	=
ENSMUSG00000010025	Aldh3a2	protein_coding	aldehyde dehydrogenase family 3, subfamily A2	0.0729279	0.739017	1	=	0.0291694	0.883572	0.97573	=
ENSMUSG00000010047	Hyal2	protein_coding	hyaluronoglucosaminidase 2	-0.0307402	0.809121	1	=	-0.0631171	0.613532	0.891258	=
ENSMUSG00000010048	Ifrd2	protein_coding	interferon-related developmental regulator 2	-0.0385793	0.935735	1	=	-0.144167	0.740342	0.93277	=
ENSMUSG00000010054	Tusc2	protein_coding	tumor suppressor 2, mitochondrial calcium regulator	0.301146	0.152676	0.95009	=	0.199039	0.278533	0.680905	=
ENSMUSG00000010057	Nprl2	protein_coding	NPR2 like, GATOR1 complex subunit	0.0524777	0.753186	1	=	-0.0399566	0.804069	0.952361	=
ENSMUSG00000010064	Slc38a3	protein_coding	solute carrier family 38, member 3	0.147025	0.653283	1	=	0.135427	0.659977	0.908645	=
ENSMUSG00000010066	Cacna2d2	protein_coding	calcium channel, voltage-dependent, alpha 2/delta subunit 2	0.156348	0.582126	1	=	0.178375	0.524808	0.850946	=
ENSMUSG00000010095	Slc3a2	protein_coding	solute carrier family 3 (activators of dibasic and neutral amino acid transport), member 2	0.00752228	0.921399	1	=	-0.012519	0.868336	0.972178	=
ENSMUSG00000010097	Nxf1	protein_coding	nuclear RNA export factor 1	-0.0573206	0.470976	1	=	-0.128464	0.115084	0.517922	=
ENSMUSG00000010110	Stx5a	protein_coding	syntaxin 5A	0.0264061	0.793349	1	=	-0.0255127	0.798402	0.949338	=
ENSMUSG00000010205	Raver1	protein_coding	ribonucleoprotein, PTB-binding 1	-0.0482544	0.648671	1	=	-0.169482	0.121098	0.52372	=
ENSMUSG00000010358	Ifi35	protein_coding	interferon-induced protein 35	-0.886165	0.354387	0.995499	=	-1.71515	0.0102545	0.340952	-
ENSMUSG00000010376	Nedd8	protein_coding	neural precursor cell expressed, developmentally down-regulated gene 8	0.0229195	0.87576	1	=	0.0779766	0.593619	0.88234	=
ENSMUSG00000010406	Mrpl52	protein_coding	mitochondrial ribosomal protein L52	0.154737	0.160721	0.95009	=	0.164367	0.13365	0.534041	=
ENSMUSG00000010453	Kansl3	protein_coding	KAT8 regulatory NSL complex subunit 3	-0.157604	0.423193	1	=	-0.325201	0.0956426	0.486838	=
ENSMUSG00000010476	Ebf3	protein_coding	early B cell factor 3	-0.0204522	0.957661	1	=	0.105149	0.783447	0.943828	=
ENSMUSG00000010505	Myt1	protein_coding	myelin transcription factor 1	-0.0642261	0.687255	1	=	-0.253731	0.124967	0.526025	=
ENSMUSG00000010517	Faf1	protein_coding	Fas-associated factor 1	-0.0390481	0.753212	1	=	-0.166405	0.177968	0.592555	=
ENSMUSG00000010607	Pigyl	protein_coding	phosphatidylinositol glycan anchor biosynthesis, class Y-like	-0.361911	0.0442945	0.843774	=	-0.129888	0.399271	0.771681	=
ENSMUSG00000010608	Rbm25	protein_coding	RNA binding motif protein 25	-0.192726	0.0317022	0.829865	=	-0.100531	0.235769	0.642698	=
ENSMUSG00000010609	Psen2	protein_coding	presenilin 2	-0.362143	0.264796	0.97593	=	-0.269656	0.322055	0.719136	=
ENSMUSG00000010651	Acaa1b	protein_coding	acetyl-Coenzyme A acyltransferase 1B	0.0903247	0.815681	1	=	0.0664536	0.835029	0.963551	=
ENSMUSG00000010663	Fads1	protein_coding	fatty acid desaturase 1	-0.0502307	0.627193	1	=	0.0314237	0.758365	0.93763	=
ENSMUSG00000010721	Lmbr1	protein_coding	limb region 1	0.0375685	0.885159	1	=	-0.235833	0.323688	0.72046	=
ENSMUSG00000010755	Cars	protein_coding	cysteinyl-tRNA synthetase	-0.0750826	0.571557	1	=	-0.193921	0.143837	0.5494	=
ENSMUSG00000010760	Phlda2	protein_coding	pleckstrin homology like domain, family A, member 2	-3.80504	0.119894	0.95009	=	0.0367238	0.932031	0.988103	=
ENSMUSG00000010911	Apip	protein_coding	APAF1 interacting protein	-0.356258	0.0283909	0.825819	=	-0.188481	0.193033	0.603394	=
ENSMUSG00000010914	Pdhx	protein_coding	pyruvate dehydrogenase complex, component X	-0.244069	0.195745	0.952317	=	-0.0701265	0.674878	0.915671	=
ENSMUSG00000010936	Vac14	protein_coding	Vac14 homolog (S. cerevisiae)	-0.276766	0.0515213	0.873777	=	0.0294592	0.818596	0.957313	=
ENSMUSG00000011096	Akt1s1	protein_coding	AKT1 substrate 1 (proline-rich)	-0.0611814	0.488054	1	=	-0.107336	0.223749	0.633214	=
ENSMUSG00000011114	Tbrg1	protein_coding	transforming growth factor beta regulated gene 1	-0.0141437	0.876127	1	=	-0.22463	0.0206215	0.36264	=
ENSMUSG00000011179	Odc1	protein_coding	ornithine decarboxylase, structural 1	-0.0496215	0.733383	1	=	-0.306481	0.0463903	0.409578	=
ENSMUSG00000011254	Thg1l	protein_coding	tRNA-histidine guanylyltransferase 1-like (S. cerevisiae)	-0.421691	0.183331	0.95009	=	-0.686397	0.0193973	0.36264	-
ENSMUSG00000011257	Pabpc4	protein_coding	poly(A) binding protein, cytoplasmic 4	-0.157703	0.276565	0.97593	=	0.0752581	0.587559	0.880125	=
ENSMUSG00000011306	Sugp1	protein_coding	SURP and G patch domain containing 1	0.033859	0.789119	1	=	-0.231553	0.0751127	0.460653	=
ENSMUSG00000011427	Zfp790	protein_coding	zinc finger protein 790	-0.272095	0.101622	0.94837	=	-0.223553	0.153018	0.562929	=
ENSMUSG00000011589	Fsd1	protein_coding	fibronectin type 3 and SPRY domain-containing protein	0.171956	0.530652	1	=	0.0363867	0.886789	0.97687	=
ENSMUSG00000011658	Fuz	protein_coding	fuzzy planar cell polarity protein	-0.235098	0.1722	0.95009	=	0.047951	0.765409	0.93912	=
ENSMUSG00000011752	Pgam1	protein_coding	phosphoglycerate mutase 1	0.165976	0.0773992	0.940729	=	0.16512	0.0773557	0.463749	=
ENSMUSG00000011831	Evi5	protein_coding	ecotropic viral integration site 5	-0.260871	0.0396537	0.843774	=	-0.111655	0.310739	0.707723	=
ENSMUSG00000011832	Evi5l	protein_coding	ecotropic viral integration site 5 like	0.0113345	0.920355	1	=	-0.0313215	0.779862	0.94296	=
ENSMUSG00000011837	Snapc2	protein_coding	small nuclear RNA activating complex, polypeptide 2	-0.0158634	0.895976	1	=	-0.365388	0.00680695	0.329615	=
ENSMUSG00000011877	Git1	protein_coding	GIT ArfGAP 1	-0.0705327	0.579752	1	=	0.0456655	0.71107	0.925613	=
ENSMUSG00000011884	Gltp	protein_coding	glycolipid transfer protein	0.138371	0.515015	1	=	-0.00377732	0.984241	0.997496	=
ENSMUSG00000011958	Bnip2	protein_coding	BCL2/adenovirus E1B interacting protein 2	0.0221432	0.879695	1	=	-0.25567	0.0948907	0.486172	=
ENSMUSG00000011960	Ccnt1	protein_coding	cyclin T1	-0.0290769	0.824801	1	=	-0.243713	0.0718203	0.456381	=
ENSMUSG00000012076	Brms1l	protein_coding	breast cancer metastasis-suppressor 1-like	-0.195145	0.0873703	0.944314	=	-0.00700539	0.947765	0.992018	=
ENSMUSG00000012114	Med15	protein_coding	mediator complex subunit 15	-0.0131291	0.904811	1	=	-0.26653	0.0232415	0.368828	=
ENSMUSG00000012117	Dhdds	protein_coding	dehydrodolichyl diphosphate synthase	0.163327	0.110151	0.95009	=	-0.0401317	0.678526	0.91685	=
ENSMUSG00000012296	Tjap1	protein_coding	tight junction associated protein 1	0.081756	0.755302	1	=	0.28952	0.248322	0.651893	=
ENSMUSG00000012405	Rpl15	protein_coding	ribosomal protein L15	0.186902	0.114623	0.95009	=	0.138193	0.229739	0.639632	=
ENSMUSG00000012429	Mplkip	protein_coding	M-phase specific PLK1 intereacting protein	-0.117989	0.352161	0.995499	=	0.149362	0.224186	0.633271	=
ENSMUSG00000012443	Kif11	protein_coding	kinesin family member 11	-0.16143	0.704477	1	=	-1.19841	0.0224743	0.364087	-
ENSMUSG00000012483	Rpa3	protein_coding	replication protein A3	0.0958577	0.341516	0.995499	=	-0.027186	0.780082	0.94296	=
ENSMUSG00000012535	Tnpo3	protein_coding	transportin 3	0.0645421	0.664942	1	=	-0.169451	0.254508	0.656557	=
ENSMUSG00000012640	Zfp715	protein_coding	zinc finger protein 715	-0.122965	0.492076	1	=	-0.107306	0.522826	0.849992	=
ENSMUSG00000012848	Rps5	protein_coding	ribosomal protein S5	0.184109	0.133693	0.95009	=	0.178313	0.144749	0.551019	=
ENSMUSG00000013033	Adgrl1	protein_coding	adhesion G protein-coupled receptor L1	0.0142912	0.890673	1	=	0.032895	0.750668	0.935714	=
ENSMUSG00000013089	Etv5	protein_coding	ets variant 5	0.00363739	0.986526	1	=	-0.321468	0.124836	0.526025	=
ENSMUSG00000013160	Atp6v0d1	protein_coding	ATPase, H+ transporting, lysosomal V0 subunit D1	0.194433	0.0413523	0.843774	=	0.0928755	0.291271	0.69319	=
ENSMUSG00000013236	Ptprs	protein_coding	protein tyrosine phosphatase, receptor type, S	-0.0380641	0.696171	1	=	-0.0504892	0.604864	0.887747	=
ENSMUSG00000013367	Iglon5	protein_coding	IgLON family member 5	0.14229	0.678469	1	=	0.116772	0.711114	0.925613	=
ENSMUSG00000013465	Nelfb	protein_coding	negative elongation factor complex member B	0.0591821	0.592749	1	=	-0.00181818	0.986421	0.997788	=
ENSMUSG00000013523	Bcas1	protein_coding	breast carcinoma amplified sequence 1	0.597118	0.0699937	0.925408	=	-0.0129861	0.960669	0.993782	=
ENSMUSG00000013539	Tango2	protein_coding	transport and golgi organization 2	0.00242657	0.989767	1	=	0.0238179	0.895499	0.978906	=
ENSMUSG00000013584	Aldh1a2	protein_coding	aldehyde dehydrogenase family 1, subfamily A2	-3.80007	0.249677	0.97593	=	-0.254985	0.471287	0.818321	=
ENSMUSG00000013593	Ndufs2	protein_coding	NADH:ubiquinone oxidoreductase core subunit S2	0.0425253	0.590556	1	=	0.0954421	0.230808	0.639826	=
ENSMUSG00000013622	Atraid	protein_coding	all-trans retinoic acid induced differentiation factor	-0.0708755	0.481825	1	=	0.113886	0.250639	0.653469	=
ENSMUSG00000013629	Cad	protein_coding	carbamoyl-phosphate synthetase 2, aspartate transcarbamylase, and dihydroorotase	-0.114265	0.485159	1	=	-0.444845	0.0134485	0.340952	=
ENSMUSG00000013662	Atad1	protein_coding	ATPase family, AAA domain containing 1	0.0138138	0.912504	1	=	-0.117443	0.352166	0.742097	=
ENSMUSG00000013663	Pten	protein_coding	phosphatase and tensin homolog	0.0336876	0.78232	1	=	-0.0982172	0.408556	0.7774	=
ENSMUSG00000013698	Pea15a	protein_coding	phosphoprotein enriched in astrocytes 15A	0.233424	0.0665465	0.906506	=	0.185333	0.132886	0.534041	=
ENSMUSG00000013701	Timm23	protein_coding	translocase of inner mitochondrial membrane 23	-0.0232276	0.863152	1	=	-0.188191	0.157738	0.56696	=
ENSMUSG00000013736	Trnt1	protein_coding	tRNA nucleotidyl transferase, CCA-adding, 1	0.0764282	0.505528	1	=	-0.300255	0.0139321	0.344002	=
ENSMUSG00000013787	Ehmt2	protein_coding	euchromatic histone lysine N-methyltransferase 2	-0.0818002	0.419055	1	=	-0.128959	0.209177	0.621661	=
ENSMUSG00000013822	Elof1	protein_coding	ELF1 homolog, elongation factor 1	-0.0698617	0.55706	1	=	0.0856042	0.460157	0.810924	=
ENSMUSG00000013833	Med16	protein_coding	mediator complex subunit 16	-0.0464507	0.799059	1	=	-0.0865848	0.62955	0.898317	=
ENSMUSG00000013846	St3gal1	protein_coding	ST3 beta-galactoside alpha-2,3-sialyltransferase 1	0.110703	0.427043	1	=	0.0547459	0.670873	0.914069	=
ENSMUSG00000013858	Tmem259	protein_coding	transmembrane protein 259	0.13764	0.364819	0.995499	=	-0.00227168	0.987365	0.997788	=
ENSMUSG00000013921	Clip3	protein_coding	CAP-GLY domain containing linker protein 3	0.0285904	0.778488	1	=	-0.0202578	0.841477	0.965677	=
ENSMUSG00000013973	Dedd	protein_coding	death effector domain-containing	-0.0215088	0.885032	1	=	-0.14528	0.322237	0.719136	=
ENSMUSG00000013997	Nit1	protein_coding	nitrilase 1	0.0501544	0.722995	1	=	-0.20566	0.142435	0.54784	=
ENSMUSG00000014074	Rnf168	protein_coding	ring finger protein 168	-0.168993	0.215937	0.958674	=	-0.301348	0.0296666	0.384718	=
ENSMUSG00000014077	Chp1	protein_coding	calcineurin-like EF hand protein 1	-0.233203	0.130517	0.95009	=	0.0303157	0.833651	0.963231	=
ENSMUSG00000014177	Tvp23b	protein_coding	trans-golgi network vesicle protein 23B	-0.0427544	0.813304	1	=	-0.285025	0.100625	0.496594	=
ENSMUSG00000014195	Dnajc7	protein_coding	DnaJ heat shock protein family (Hsp40) member C7	0.00674965	0.92028	1	=	0.0399766	0.553691	0.865084	=
ENSMUSG00000014226	Cacybp	protein_coding	calcyclin binding protein	0.0956224	0.374196	0.995499	=	-0.0962218	0.362012	0.749139	=
ENSMUSG00000014232	Cluap1	protein_coding	clusterin associated protein 1	-0.0972914	0.469599	1	=	-0.229471	0.0871588	0.477531	=
ENSMUSG00000014294	Ndufa2	protein_coding	NADH:ubiquinone oxidoreductase subunit A2	0.16333	0.207867	0.958297	=	0.0393465	0.751034	0.935714	=
ENSMUSG00000014301	Pam16	protein_coding	presequence translocase-asssociated motor 16 homolog (S. cerevisiae)	-0.0675707	0.535726	1	=	0.207136	0.056507	0.425096	=
ENSMUSG00000014313	Cox6c	protein_coding	cytochrome c oxidase subunit 6C	0.0866138	0.406275	0.998448	=	0.137883	0.189526	0.600745	=
ENSMUSG00000014349	Ube2z	protein_coding	ubiquitin-conjugating enzyme E2Z	-0.0164092	0.877509	1	=	0.0860302	0.40427	0.775159	=
ENSMUSG00000014402	Tsg101	protein_coding	tumor susceptibility gene 101	-0.00434897	0.954559	1	=	0.091702	0.237438	0.643251	=
ENSMUSG00000014444	Piezo1	protein_coding	piezo-type mechanosensitive ion channel component 1	0.109973	0.852757	1	=	-0.635982	0.158757	0.56768	=
ENSMUSG00000014504	Srp19	protein_coding	signal recognition particle 19	-0.050126	0.654127	1	=	0.0119302	0.913006	0.982769	=
ENSMUSG00000014592	Camta1	protein_coding	calmodulin binding transcription activator 1	0.0739244	0.671405	1	=	0.0605642	0.724288	0.928986	=
ENSMUSG00000014601	Strip1	protein_coding	striatin interacting protein 1	-0.0696562	0.469466	1	=	-0.042604	0.652186	0.906483	=
ENSMUSG00000014602	Kif1a	protein_coding	kinesin family member 1A	0.0551416	0.928191	1	=	0.0778909	0.898504	0.979183	=
ENSMUSG00000014606	Slc25a11	protein_coding	solute carrier family 25 (mitochondrial carrier oxoglutarate carrier), member 11	-0.0738219	0.494274	1	=	-0.0132876	0.898272	0.979183	=
ENSMUSG00000014633	Cmc2	protein_coding	COX assembly mitochondrial protein 2	-0.0548546	0.751075	1	=	0.265842	0.126653	0.527579	=
ENSMUSG00000014668	Chfr	protein_coding	checkpoint with forkhead and ring finger domains	-0.316392	0.018618	0.814133	=	-0.0526361	0.664537	0.910866	=
ENSMUSG00000014763	Fam120b	protein_coding	family with sequence similarity 120, member B	0.0683004	0.656896	1	=	-0.0909804	0.541081	0.858603	=
ENSMUSG00000014767	Tbp	protein_coding	TATA box binding protein	0.220478	0.0701053	0.925408	=	-0.373364	0.00434941	0.321412	=
ENSMUSG00000014769	Psmb1	protein_coding	proteasome (prosome, macropain) subunit, beta type 1	0.029989	0.674253	1	=	-0.0435417	0.540289	0.858603	=
ENSMUSG00000014771	Pdcd2	protein_coding	programmed cell death 2	-0.101759	0.497494	1	=	0.110345	0.43678	0.796154	=
ENSMUSG00000014773	Dll1	protein_coding	delta like canonical Notch ligand 1	-0.320344	0.200869	0.954321	=	-0.0636538	0.792913	0.9485	=
ENSMUSG00000014837	4931428F04Rik	protein_coding	RIKEN cDNA 4931428F04 gene	0.129077	0.557035	1	=	0.0331878	0.877203	0.97465	=
ENSMUSG00000014846	Tppp3	protein_coding	tubulin polymerization-promoting protein family member 3	-0.170537	0.642573	1	=	0.00978753	0.976645	0.995883	=
ENSMUSG00000014856	Tmem208	protein_coding	transmembrane protein 208	-0.112783	0.34452	0.995499	=	0.104635	0.34986	0.740099	=
ENSMUSG00000014859	E2f4	protein_coding	E2F transcription factor 4	-0.35098	0.0282043	0.825819	=	-0.216165	0.120576	0.523418	=
ENSMUSG00000014867	Surf4	protein_coding	surfeit gene 4	-0.212858	0.220482	0.962042	=	0.0366344	0.818993	0.957313	=
ENSMUSG00000014873	Surf2	protein_coding	surfeit gene 2	-0.0904136	0.474125	1	=	-0.0423257	0.729107	0.928986	=
ENSMUSG00000014905	Dnajb9	protein_coding	DnaJ heat shock protein family (Hsp40) member B9	0.27487	0.176081	0.95009	=	-0.0175208	0.920817	0.985061	=
ENSMUSG00000014956	Ppp1cb	protein_coding	protein phosphatase 1 catalytic subunit beta	0.0566622	0.406925	0.998448	=	0.0320383	0.634217	0.900488	=
ENSMUSG00000014959	Gorasp2	protein_coding	golgi reassembly stacking protein 2	-0.02157	0.819295	1	=	0.00942065	0.919048	0.984946	=
ENSMUSG00000015013	Trappc2l	protein_coding	trafficking protein particle complex 2-like	0.175474	0.126659	0.95009	=	-0.000976898	0.992708	0.999213	=
ENSMUSG00000015016	Acsf3	protein_coding	acyl-CoA synthetase family member 3	-0.0735534	0.666187	1	=	0.0175662	0.91144	0.982769	=
ENSMUSG00000015023	Ddx19a	protein_coding	DEAD (Asp-Glu-Ala-Asp) box polypeptide 19a	-0.0594834	0.571562	1	=	-0.217018	0.0484093	0.412421	=
ENSMUSG00000015083	C8g	protein_coding	complement component 8, gamma polypeptide	0.124311	0.955286	1	=	1.14914	0.232402	0.640804	=
ENSMUSG00000015087	Rabl6	protein_coding	RAB, member RAS oncogene family-like 6	0.192631	0.19095	0.952317	=	-0.105673	0.437009	0.796158	=
ENSMUSG00000015092	Edf1	protein_coding	endothelial differentiation-related factor 1	0.0380496	0.793196	1	=	0.176059	0.232338	0.640804	=
ENSMUSG00000015094	Npdc1	protein_coding	neural proliferation, differentiation and control 1	-0.00805021	0.975211	1	=	0.10918	0.671811	0.914686	=
ENSMUSG00000015095	Fbxw5	protein_coding	F-box and WD-40 domain protein 5	-0.126018	0.42715	1	=	-0.0957195	0.528494	0.852699	=
ENSMUSG00000015112	Slc25a13	protein_coding	solute carrier family 25 (mitochondrial carrier, adenine nucleotide translocator), member 13	0.182206	0.623412	1	=	0.34187	0.330773	0.72586	=
ENSMUSG00000015120	Ube2i	protein_coding	ubiquitin-conjugating enzyme E2I	0.00342095	0.96583	1	=	0.0936434	0.250453	0.653469	=
ENSMUSG00000015126	Tsr3	protein_coding	TSR3 20S rRNA accumulation	0.121632	0.540018	1	=	-0.101087	0.584502	0.879316	=
ENSMUSG00000015143	Actn1	protein_coding	actinin, alpha 1	-0.00362077	0.986424	1	=	-0.398914	0.0728267	0.456713	=
ENSMUSG00000015149	Sirt2	protein_coding	sirtuin 2	-0.150579	0.239786	0.97059	=	0.0582166	0.63553	0.901168	=
ENSMUSG00000015165	Hnrnpl	protein_coding	heterogeneous nuclear ribonucleoprotein L	0.0371492	0.649489	1	=	0.126791	0.133627	0.534041	=
ENSMUSG00000015176	Nolc1	protein_coding	nucleolar and coiled-body phosphoprotein 1	-0.149382	0.151359	0.95009	=	-0.162667	0.118435	0.520467	=
ENSMUSG00000015189	Casd1	protein_coding	CAS1 domain containing 1	-0.122281	0.459416	1	=	-0.19514	0.208571	0.620913	=
ENSMUSG00000015217	Hmgb3	protein_coding	high mobility group box 3	-0.0323399	0.781112	1	=	0.161845	0.176169	0.58937	=
ENSMUSG00000015222	Map2	protein_coding	microtubule-associated protein 2	0.0709417	0.881691	1	=	0.0867009	0.855653	0.969427	=
ENSMUSG00000015243	Abca1	protein_coding	ATP-binding cassette, sub-family A (ABC1), member 1	0.022407	0.889247	1	=	-0.0570844	0.704921	0.92326	=
ENSMUSG00000015247	Nipsnap3b	protein_coding	nipsnap homolog 3B	-0.0432366	0.7859	1	=	0.0692958	0.648713	0.904535	=
ENSMUSG00000015289	Lage3	protein_coding	L antigen family, member 3	0.164771	0.256689	0.97593	=	-0.118923	0.319526	0.716201	=
ENSMUSG00000015290	Ubl4a	protein_coding	ubiquitin-like 4A	-0.00512205	0.973705	1	=	-0.0865194	0.572241	0.874422	=
ENSMUSG00000015291	Gdi1	protein_coding	guanosine diphosphate (GDP) dissociation inhibitor 1	0.148928	0.135389	0.95009	=	0.203096	0.047619	0.411449	=
ENSMUSG00000015335	Zdhhc12	protein_coding	zinc finger, DHHC domain containing 12	-0.122771	0.697618	1	=	-0.0263941	0.908622	0.982769	=
ENSMUSG00000015337	Endog	protein_coding	endonuclease G	-0.327653	0.314524	0.990119	=	0.0937162	0.635873	0.901228	=
ENSMUSG00000015341	Golga7	protein_coding	golgi autoantigen, golgin subfamily a, 7	0.0603451	0.635038	1	=	-0.11177	0.373312	0.757409	=
ENSMUSG00000015357	Clpx	protein_coding	caseinolytic mitochondrial matrix peptidase chaperone subunit	-0.104278	0.417491	0.999734	=	-0.0545407	0.655973	0.907699	=
ENSMUSG00000015461	Atf6b	protein_coding	activating transcription factor 6 beta	-0.0664284	0.498155	1	=	-0.0531514	0.578821	0.87744	=
ENSMUSG00000015474	Ppt2	protein_coding	palmitoyl-protein thioesterase 2	-0.194666	0.209933	0.958674	=	0.132036	0.374151	0.757409	=
ENSMUSG00000015478	Rnf5	protein_coding	ring finger protein 5	-0.0976792	0.41234	0.998448	=	-0.0624296	0.582846	0.878208	=
ENSMUSG00000015488	Cacfd1	protein_coding	calcium channel flower domain containing 1	-0.152845	0.230056	0.966033	=	0.174105	0.156017	0.564668	=
ENSMUSG00000015522	Arnt	protein_coding	aryl hydrocarbon receptor nuclear translocator	0.00256435	0.986715	1	=	-0.278282	0.0830466	0.471703	=
ENSMUSG00000015536	Mocs2	protein_coding	molybdenum cofactor synthesis 2	0.218143	0.0407136	0.843774	=	0.132551	0.189014	0.600745	=
ENSMUSG00000015542	Nat9	protein_coding	N-acetyltransferase 9 (GCN5-related, putative)	-0.0485943	0.803113	1	=	-0.380572	0.050214	0.419423	=
ENSMUSG00000015568	Lpl	protein_coding	lipoprotein lipase	-0.19471	0.600891	1	=	0.417906	0.27973	0.682144	=
ENSMUSG00000015575	Atp6v0e	protein_coding	ATPase, H+ transporting, lysosomal V0 subunit E	-0.113916	0.598385	1	=	-0.319904	0.150471	0.558657	=
ENSMUSG00000015619	Gata3	protein_coding	GATA binding protein 3	0.0804587	0.839537	1	=	-0.12048	0.758714	0.93763	=
ENSMUSG00000015656	Hspa8	protein_coding	heat shock protein 8	0.188091	0.111175	0.95009	=	0.339939	0.00777945	0.338065	=
ENSMUSG00000015668	Pdzd11	protein_coding	PDZ domain containing 11	-0.0627515	0.591954	1	=	-0.124173	0.288449	0.68989	=
ENSMUSG00000015671	Psma2	protein_coding	proteasome (prosome, macropain) subunit, alpha type 2	-0.0360672	0.626595	1	=	0.0450333	0.539454	0.858603	=
ENSMUSG00000015672	Mrpl32	protein_coding	mitochondrial ribosomal protein L32	0.0953902	0.562997	1	=	0.100981	0.520895	0.848403	=
ENSMUSG00000015697	Setdb1	protein_coding	SET domain, bifurcated 1	-0.0607519	0.568003	1	=	-0.185154	0.089834	0.479404	=
ENSMUSG00000015709	Arnt2	protein_coding	aryl hydrocarbon receptor nuclear translocator 2	0.0895298	0.686731	1	=	0.0251424	0.909239	0.982769	=
ENSMUSG00000015711	Prune1	protein_coding	prune exopolyphosphatase	-0.0138525	0.913435	1	=	0.0857831	0.473044	0.819365	=
ENSMUSG00000015714	Cers2	protein_coding	ceramide synthase 2	0.0777225	0.744244	1	=	-0.170477	0.450937	0.805067	=
ENSMUSG00000015733	Capza2	protein_coding	capping protein (actin filament) muscle Z-line, alpha 2	0.00598035	0.936755	1	=	0.0375095	0.617628	0.892791	=
ENSMUSG00000015745	Plekho1	protein_coding	pleckstrin homology domain containing, family O member 1	-0.272553	0.0504844	0.870275	=	-0.171053	0.189568	0.600745	=
ENSMUSG00000015748	Prpf3	protein_coding	pre-mRNA processing factor 3	-0.175578	0.296063	0.981308	=	-0.337549	0.0524723	0.422095	=
ENSMUSG00000015749	Anp32e	protein_coding	acidic (leucine-rich) nuclear phosphoprotein 32 family, member E	-0.262383	0.0268763	0.814133	=	-0.113885	0.305065	0.703341	=
ENSMUSG00000015750	Aph1a	protein_coding	aph1 homolog A, gamma secretase subunit	-0.236688	0.133626	0.95009	=	-0.0355581	0.805213	0.953394	=
ENSMUSG00000015755	Tab2	protein_coding	TGF-beta activated kinase 1/MAP3K7 binding protein 2	-0.083491	0.640042	1	=	-0.230983	0.188565	0.600745	=
ENSMUSG00000015757	Ppil4	protein_coding	peptidylprolyl isomerase (cyclophilin)-like 4	-0.113255	0.296312	0.981308	=	-0.306106	0.00911081	0.340471	=
ENSMUSG00000015759	Cnih1	protein_coding	cornichon family AMPA receptor auxiliary protein 1	0.00815102	0.945488	1	=	0.126307	0.270771	0.673617	=
ENSMUSG00000015776	Med22	protein_coding	mediator complex subunit 22	-0.0623782	0.569774	1	=	-0.0723739	0.508696	0.841328	=
ENSMUSG00000015790	Surf1	protein_coding	surfeit gene 1	0.264482	0.124587	0.95009	=	0.171888	0.285895	0.686824	=
ENSMUSG00000015804	Med28	protein_coding	mediator complex subunit 28	-0.133044	0.37741	0.995499	=	-0.0111863	0.939168	0.989963	=
ENSMUSG00000015806	Qdpr	protein_coding	quinoid dihydropteridine reductase	-0.127014	0.280928	0.97593	=	0.0186999	0.867986	0.972178	=
ENSMUSG00000015837	Sqstm1	protein_coding	sequestosome 1	-0.078829	0.240064	0.97059	=	0.0296364	0.648258	0.904535	=
ENSMUSG00000015839	Nfe2l2	protein_coding	nuclear factor, erythroid derived 2, like 2	0.210367	0.402384	0.998448	=	-0.128983	0.564632	0.869714	=
ENSMUSG00000015846	Rxra	protein_coding	retinoid X receptor alpha	-0.325111	0.234365	0.967123	=	0.297079	0.230278	0.639689	=
ENSMUSG00000015854	Cd5l	protein_coding	CD5 antigen-like	-0.418789	0.891146	1	=	1.39591	0.135744	0.537397	=
ENSMUSG00000015869	Prpsap1	protein_coding	phosphoribosyl pyrophosphate synthetase-associated protein 1	0.0073956	0.945245	1	=	-0.00491138	0.962917	0.993782	=
ENSMUSG00000015880	Ncapg	protein_coding	non-SMC condensin I complex, subunit G	-0.647482	0.161873	0.95009	=	-1.45425	0.0105039	0.340952	-
ENSMUSG00000015889	Lta4h	protein_coding	leukotriene A4 hydrolase	-0.214774	0.0380589	0.841008	=	-0.136124	0.159708	0.569158	=
ENSMUSG00000015932	Dstn	protein_coding	destrin	0.00592942	0.946072	1	=	0.0954737	0.278192	0.680905	=
ENSMUSG00000015937	H2afy	protein_coding	H2A histone family, member Y	-0.043834	0.59196	1	=	-0.0545411	0.505089	0.839093	=
ENSMUSG00000015943	Bola1	protein_coding	bolA-like 1 (E. coli)	-0.221068	0.280766	0.97593	=	0.0137104	0.945044	0.991346	=
ENSMUSG00000015961	Adss	protein_coding	adenylosuccinate synthetase, non muscle	-0.190657	0.0543527	0.879804	=	-0.102265	0.25786	0.657965	=
ENSMUSG00000015971	Actr8	protein_coding	ARP8 actin-related protein 8	-0.143345	0.185255	0.95009	=	-0.132005	0.212137	0.62499	=
ENSMUSG00000015981	Stk32c	protein_coding	serine/threonine kinase 32C	0.060023	0.853077	1	=	-0.0170896	0.951135	0.992913	=
ENSMUSG00000015994	Fnta	protein_coding	farnesyltransferase, CAAX box, alpha	0.0133005	0.8621	1	=	0.0406778	0.58545	0.879481	=
ENSMUSG00000016018	Mtrex	protein_coding	Mtr4 exosome RNA helicase	-0.204717	0.0582965	0.897797	=	-0.268569	0.0148217	0.345834	=
ENSMUSG00000016024	Lbp	protein_coding	lipopolysaccharide binding protein	0.617463	0.696108	1	=	1.23127	0.126838	0.527579	=
ENSMUSG00000016179	Camk1g	protein_coding	calcium/calmodulin-dependent protein kinase I gamma	-0.0391227	0.847058	1	=	0.00984523	0.959206	0.993782	=
ENSMUSG00000016252	Atp5e	protein_coding	ATP synthase, H+ transporting, mitochondrial F1 complex, epsilon subunit	0.137208	0.376346	0.995499	=	0.193798	0.212535	0.625374	=
ENSMUSG00000016253	Nelfcd	protein_coding	negative elongation factor complex member C/D, Th1l	-0.100389	0.309235	0.986477	=	-0.0686847	0.477322	0.821748	=
ENSMUSG00000016255	Tubb1	protein_coding	tubulin, beta 1 class VI	0.235655	0.486343	1	=	-0.0520166	0.852282	0.968426	=
ENSMUSG00000016256	Ctsz	protein_coding	cathepsin Z	-0.150986	0.255702	0.97593	=	0.152601	0.216485	0.628071	=
ENSMUSG00000016257	Prelid3b	protein_coding	PRELI domain containing 3B	-0.165477	0.233804	0.966746	=	-0.0241179	0.852833	0.968633	=
ENSMUSG00000016262	Sertad4	protein_coding	SERTA domain containing 4	-0.101328	0.524894	1	=	-0.0225801	0.992591	0.999213	=
ENSMUSG00000016308	Ube2a	protein_coding	ubiquitin-conjugating enzyme E2A	0.149814	0.182232	0.95009	=	0.00461353	0.96563	0.993791	=
ENSMUSG00000016319	Slc25a5	protein_coding	solute carrier family 25 (mitochondrial carrier, adenine nucleotide translocator), member 5	0.0854764	0.288506	0.979042	=	0.136398	0.0966477	0.487995	=
ENSMUSG00000016344	Ppdpf	protein_coding	pancreatic progenitor cell differentiation and proliferation factor	0.0626558	0.571717	1	=	0.0431372	0.691726	0.919864	=
ENSMUSG00000016349	Eef1a2	protein_coding	eukaryotic translation elongation factor 1 alpha 2	0.0612174	0.885667	1	=	0.155872	0.703997	0.92326	=
ENSMUSG00000016382	Pls3	protein_coding	plastin 3 (T-isoform)	0.00822897	0.962069	1	=	-0.347251	0.052915	0.422095	=
ENSMUSG00000016386	Mpped2	protein_coding	metallophosphoesterase domain containing 2	-0.0961625	0.516258	1	=	0.0135135	0.924765	0.986153	=
ENSMUSG00000016409	Nkap	protein_coding	NFKB activating protein	-0.257136	0.0793742	0.940729	=	-0.0206508	0.8757	0.97465	=
ENSMUSG00000016427	Ndufa1	protein_coding	NADH:ubiquinone oxidoreductase subunit A1	-0.0723846	0.615428	1	=	0.263509	0.0685672	0.447958	=
ENSMUSG00000016477	E2f3	protein_coding	E2F transcription factor 3	0.172542	0.420794	1	=	-0.184007	0.388991	0.764631	=
ENSMUSG00000016481	Cr1l	protein_coding	complement component (3b/4b) receptor 1-like	-0.0982431	0.549653	1	=	-0.23914	0.136473	0.538199	=
ENSMUSG00000016495	Plgrkt	protein_coding	plasminogen receptor, C-terminal lysine transmembrane protein	-0.00248722	0.982393	1	=	-0.201277	0.0838435	0.473472	=
ENSMUSG00000016503	Gtf3a	protein_coding	general transcription factor III A	-0.18584	0.224249	0.962082	=	-0.0750115	0.606234	0.887997	=
ENSMUSG00000016510	Mtif3	protein_coding	mitochondrial translational initiation factor 3	0.231586	0.152564	0.95009	=	0.144138	0.340041	0.732725	=
ENSMUSG00000016526	Dyrk3	protein_coding	dual-specificity tyrosine-(Y)-phosphorylation regulated kinase 3	0.280646	0.0818484	0.940729	=	-0.0275307	0.849999	0.967704	=
ENSMUSG00000016528	Mapkapk2	protein_coding	MAP kinase-activated protein kinase 2	-0.0320428	0.817645	1	=	-0.178292	0.209456	0.622123	=
ENSMUSG00000016534	Lamp2	protein_coding	lysosomal-associated membrane protein 2	-0.0650446	0.662004	1	=	-0.143054	0.313269	0.709612	=
ENSMUSG00000016541	Atxn10	protein_coding	ataxin 10	0.0155937	0.844425	1	=	0.114954	0.156798	0.565519	=
ENSMUSG00000016554	Eif3d	protein_coding	eukaryotic translation initiation factor 3, subunit D	-0.0784314	0.222691	0.962082	=	-0.0533741	0.397455	0.770777	=
ENSMUSG00000016559	H3f3b	protein_coding	H3 histone, family 3B	0.178687	0.162626	0.95009	=	0.225563	0.0833194	0.472038	=
ENSMUSG00000016619	Nup50	protein_coding	nucleoporin 50	-0.253653	0.00665451	0.721219	=	-0.214599	0.0177326	0.361229	=
ENSMUSG00000016624	Phf21b	protein_coding	PHD finger protein 21B	0.0309424	0.861351	1	=	-0.51025	0.0120069	0.340952	-
ENSMUSG00000016664	Pacsin2	protein_coding	protein kinase C and casein kinase substrate in neurons 2	-0.270415	0.0644263	0.901539	=	-0.449478	0.00381992	0.321412	=
ENSMUSG00000016757	Ttll12	protein_coding	tubulin tyrosine ligase-like family, member 12	-0.012777	0.916689	1	=	-0.112915	0.347976	0.738585	=
ENSMUSG00000016831	Tox4	protein_coding	TOX high mobility group box family member 4	-0.0465468	0.671358	1	=	-0.10434	0.337179	0.7302	=
ENSMUSG00000016833	Mrps18c	protein_coding	mitochondrial ribosomal protein S18C	-0.0392528	0.736709	1	=	-0.241874	0.0468195	0.410538	=
ENSMUSG00000016918	Sulf1	protein_coding	sulfatase 1	-0.529559	0.0825285	0.940729	=	-0.230924	0.41315	0.781206	=
ENSMUSG00000016921	Srsf6	protein_coding	serine/arginine-rich splicing factor 6	-0.00123049	0.986307	1	=	-0.0564599	0.433976	0.793968	=
ENSMUSG00000016933	Plcg1	protein_coding	phospholipase C, gamma 1	0.0649204	0.596163	1	=	-0.0833404	0.495967	0.834327	=
ENSMUSG00000016940	Kctd2	protein_coding	potassium channel tetramerisation domain containing 2	-0.098203	0.566771	1	=	-0.035033	0.832924	0.963231	=
ENSMUSG00000016942	Tmprss6	protein_coding	transmembrane serine protease 6	5.41753	0.376179	0.995499	=	2.00078	0.105679	0.502702	=
ENSMUSG00000016946	Kctd5	protein_coding	potassium channel tetramerisation domain containing 5	-0.172147	0.313907	0.990119	=	-0.18661	0.264425	0.66589	=
ENSMUSG00000017009	Sdc4	protein_coding	syndecan 4	-0.712845	0.102619	0.94837	=	0.286223	0.377768	0.758905	=
ENSMUSG00000017119	Nbr1	protein_coding	NBR1, autophagy cargo receptor	-0.12444	0.105346	0.94843	=	-0.119998	0.116562	0.518322	=
ENSMUSG00000017132	Cyth1	protein_coding	cytohesin 1	0.0647603	0.690789	1	=	-0.405137	0.0192053	0.36264	=
ENSMUSG00000017144	Rnd3	protein_coding	Rho family GTPase 3	-0.0520365	0.655547	1	=	-0.101696	0.384825	0.761837	=
ENSMUSG00000017146	Brca1	protein_coding	breast cancer 1, early onset	0.0607536	0.89563	1	=	-1.23542	0.0246577	0.375587	-
ENSMUSG00000017176	Nt5c3b	protein_coding	5'-nucleotidase, cytosolic IIIB	0.0812224	0.511484	1	=	-0.110138	0.366525	0.752038	=
ENSMUSG00000017188	Coa3	protein_coding	cytochrome C oxidase assembly factor 3	0.0997635	0.449708	1	=	0.0735961	0.557449	0.866987	=
ENSMUSG00000017210	Med24	protein_coding	mediator complex subunit 24	0.0211487	0.858931	1	=	-0.207421	0.0930562	0.484487	=
ENSMUSG00000017221	Psmd3	protein_coding	proteasome (prosome, macropain) 26S subunit, non-ATPase, 3	0.00876531	0.901875	1	=	0.0327658	0.6435	0.903316	=
ENSMUSG00000017264	Exosc10	protein_coding	exosome component 10	-0.0148812	0.91914	1	=	-0.0593659	0.681144	0.917834	=
ENSMUSG00000017286	Glod4	protein_coding	glyoxalase domain containing 4	-0.103285	0.217853	0.959782	=	-0.121045	0.144735	0.551019	=
ENSMUSG00000017288	Vps53	protein_coding	VPS53 GARP complex subunit	-0.0556481	0.658904	1	=	0.0462695	0.709149	0.924792	=
ENSMUSG00000017291	Taok1	protein_coding	TAO kinase 1	-0.0126666	0.938879	1	=	-0.390365	0.0267347	0.380934	=
ENSMUSG00000017299	Dnttip1	protein_coding	deoxynucleotidyltransferase, terminal, interacting protein 1	0.191196	0.0937626	0.944314	=	-0.0546662	0.611052	0.890494	=
ENSMUSG00000004266	Ptpn6	protein_coding	protein tyrosine phosphatase, non-receptor type 6	-2.22879	0.0120011	0.778908	-	-0.176328	0.717615	0.928351	=
ENSMUSG00000017314	Mpp2	protein_coding	membrane protein, palmitoylated 2 (MAGUK p55 subfamily member 2)	-0.0462294	0.726098	1	=	-0.011239	0.928053	0.986833	=
ENSMUSG00000017344	Vtn	protein_coding	vitronectin	0.31821	0.0260759	0.814133	=	-0.015048	0.900055	0.979363	=
ENSMUSG00000017386	Traf4	protein_coding	TNF receptor associated factor 4	0.131264	0.316555	0.990119	=	-0.140648	0.272788	0.675749	=
ENSMUSG00000017390	Aldoc	protein_coding	aldolase C, fructose-bisphosphate	-0.0399476	0.765343	1	=	0.205579	0.13108	0.533118	=
ENSMUSG00000017404	Rpl19	protein_coding	ribosomal protein L19	0.121495	0.327586	0.991189	=	0.179968	0.151884	0.56057	=
ENSMUSG00000017421	Zfp207	protein_coding	zinc finger protein 207	0.0111048	0.870233	1	=	-0.0610504	0.374437	0.757409	=
ENSMUSG00000017428	Psmd11	protein_coding	proteasome (prosome, macropain) 26S subunit, non-ATPase, 11	-0.067338	0.316395	0.990119	=	0.0230329	0.727245	0.928986	=
ENSMUSG00000017453	Pipox	protein_coding	pipecolic acid oxidase	0.619054	0.468721	1	=	0.483515	0.415207	0.783399	=
ENSMUSG00000017466	Timp2	protein_coding	tissue inhibitor of metalloproteinase 2	0.0476968	0.723975	1	=	-0.026961	0.835885	0.963649	=
ENSMUSG00000017478	Zc3h18	protein_coding	zinc finger CCCH-type containing 18	-0.199659	0.0325105	0.829865	=	-0.169279	0.0629276	0.439252	=
ENSMUSG00000017485	Top2b	protein_coding	topoisomerase (DNA) II beta	0.0404544	0.696859	1	=	-0.156737	0.142733	0.547978	=
ENSMUSG00000017493	Igfbp4	protein_coding	insulin-like growth factor binding protein 4	-0.132958	0.367849	0.995499	=	0.0669945	0.637298	0.901581	=
ENSMUSG00000017499	Cdc6	protein_coding	cell division cycle 6	-0.396663	0.331207	0.993926	=	-0.887068	0.0791263	0.465136	=
ENSMUSG00000017548	Suz12	protein_coding	SUZ12 polycomb repressive complex 2 subunit	-0.0416464	0.712204	1	=	-0.136746	0.228185	0.637593	=
ENSMUSG00000017550	Atad5	protein_coding	ATPase family, AAA domain containing 5	-0.151801	0.567688	1	=	-0.485176	0.0800932	0.466878	=
ENSMUSG00000017561	Crlf3	protein_coding	cytokine receptor-like factor 3	-0.14731	0.469639	1	=	-0.385929	0.0765547	0.463749	=
ENSMUSG00000017615	Tnfaip1	protein_coding	tumor necrosis factor, alpha-induced protein 1 (endothelial)	0.180766	0.195151	0.952317	=	-0.0498272	0.703191	0.92326	=
ENSMUSG00000017631	Abr	protein_coding	active BCR-related gene	-0.0291751	0.841197	1	=	-0.131964	0.367729	0.752746	=
ENSMUSG00000017664	Slc35c2	protein_coding	solute carrier family 35, member C2	0.0408779	0.841419	1	=	0.154017	0.428749	0.791426	=
ENSMUSG00000017670	Elmo2	protein_coding	engulfment and cell motility 2	-0.109699	0.369035	0.995499	=	-0.167353	0.174445	0.587413	=
ENSMUSG00000017677	Wsb1	protein_coding	WD repeat and SOCS box-containing 1	-0.127441	0.533467	1	=	-0.281463	0.173046	0.586577	=
ENSMUSG00000017679	Ttpal	protein_coding	tocopherol (alpha) transfer protein-like	0.114662	0.373476	0.995499	=	0.025908	0.832437	0.963231	=
ENSMUSG00000017686	Rhot1	protein_coding	ras homolog family member T1	-0.0369126	0.686869	1	=	-0.180394	0.0589638	0.429056	=
ENSMUSG00000017707	Serinc3	protein_coding	serine incorporator 3	-0.0491074	0.739145	1	=	0.00772057	0.95608	0.993782	=
ENSMUSG00000017716	Birc5	protein_coding	baculoviral IAP repeat-containing 5	-0.136453	0.506505	1	=	-0.483491	0.0560889	0.424147	=
ENSMUSG00000017718	Afmid	protein_coding	arylformamidase	-0.824358	0.0869317	0.944314	=	-0.677653	0.0797533	0.466679	=
ENSMUSG00000017721	Pigt	protein_coding	phosphatidylinositol glycan anchor biosynthesis, class T	-0.156874	0.104753	0.94843	=	0.0950833	0.304036	0.702917	=
ENSMUSG00000017740	Slc12a5	protein_coding	solute carrier family 12, member 5	-0.152126	0.572339	1	=	0.00962858	0.970712	0.994853	=
ENSMUSG00000017754	Pltp	protein_coding	phospholipid transfer protein	-0.221098	0.229927	0.965877	=	0.0432544	0.793408	0.9485	=
ENSMUSG00000017756	Slc12a7	protein_coding	solute carrier family 12, member 7	-0.297046	0.14334	0.95009	=	-0.0600316	0.755511	0.937245	=
ENSMUSG00000017760	Ctsa	protein_coding	cathepsin A	-0.0768829	0.583442	1	=	-0.20183	0.155721	0.564668	=
ENSMUSG00000114129	Gm16476	processed_pseudogene	predicted pseudogene 16476	-2.18486	0.041011	0.843774	-	-0.511421	0.443328	0.800297	=
ENSMUSG00000017776	Crk	protein_coding	v-crk avian sarcoma virus CT10 oncogene homolog	-0.14523	0.124146	0.95009	=	-0.0344447	0.700704	0.922954	=
ENSMUSG00000017778	Cox7c	protein_coding	cytochrome c oxidase subunit 7C	0.0229429	0.843802	1	=	0.187608	0.116506	0.518322	=
ENSMUSG00000017781	Pitpna	protein_coding	phosphatidylinositol transfer protein, alpha	0.0696661	0.422256	1	=	0.0523722	0.540914	0.858603	=
ENSMUSG00000017801	Mlx	protein_coding	MAX-like protein X	-0.0197148	0.896618	1	=	-0.116054	0.438478	0.797448	=
ENSMUSG00000017802	Retreg3	protein_coding	reticulophagy regulator family member 3	0.201562	0.303102	0.985012	=	0.197921	0.281782	0.683157	=
ENSMUSG00000017831	Rab5a	protein_coding	RAB5A, member RAS oncogene family	-0.0737361	0.407841	0.998448	=	-0.0336435	0.695644	0.921284	=
ENSMUSG00000017837	Nkiras2	protein_coding	NFKB inhibitor interacting Ras-like protein 2	0.225334	0.0524347	0.877202	=	0.187688	0.0947195	0.48604	=
ENSMUSG00000017843	Ppp2r5c	protein_coding	protein phosphatase 2, regulatory subunit B', gamma	-0.0943731	0.20216	0.955032	=	-0.0385729	0.588939	0.880755	=
ENSMUSG00000017858	Ift52	protein_coding	intraflagellar transport 52	0.0943884	0.625542	1	=	-0.142468	0.442557	0.799851	=
ENSMUSG00000017861	Mybl2	protein_coding	myeloblastosis oncogene-like 2	-0.424835	0.219977	0.962042	=	-0.241904	0.551334	0.863628	=
ENSMUSG00000017929	B4galt5	protein_coding	UDP-Gal:betaGlcNAc beta 1,4-galactosyltransferase, polypeptide 5	-0.204749	0.125108	0.95009	=	0.0530104	0.655526	0.907699	=
ENSMUSG00000017943	Gdap1l1	protein_coding	ganglioside-induced differentiation-associated protein 1-like 1	-0.117965	0.753713	1	=	0.105797	0.775129	0.941295	=
ENSMUSG00000017950	Hnf4a	protein_coding	hepatic nuclear factor 4, alpha	1.09274	0.672657	1	=	1.51539	0.148492	0.555637	=
ENSMUSG00000017999	Ddx27	protein_coding	DEAD (Asp-Glu-Ala-Asp) box polypeptide 27	-0.0934853	0.366349	0.995499	=	-0.0190842	0.848122	0.967456	=
ENSMUSG00000018001	Cyth3	protein_coding	cytohesin 3	-0.0245502	0.910536	1	=	-0.385821	0.0752008	0.460655	=
ENSMUSG00000018012	Rac3	protein_coding	Rac family small GTPase 3	0.145147	0.571568	1	=	0.20468	0.412641	0.780948	=
ENSMUSG00000018040	Rrp7a	protein_coding	ribosomal RNA processing 7 homolog A (S. cerevisiae)	-0.192742	0.130923	0.95009	=	-0.124476	0.306638	0.704466	=
ENSMUSG00000018042	Cyb5r3	protein_coding	cytochrome b5 reductase 3	-0.122167	0.244945	0.972448	=	-0.0185307	0.852693	0.968578	=
ENSMUSG00000018102	Hist1h2bc	protein_coding	histone cluster 1, H2bc	0.159428	0.380344	0.995499	=	0.223666	0.239487	0.644792	=
ENSMUSG00000018143	Mafk	protein_coding	v-maf musculoaponeurotic fibrosarcoma oncogene family, protein K (avian)	-0.286525	0.161556	0.95009	=	-0.0323037	0.859553	0.970063	=
ENSMUSG00000018160	Med1	protein_coding	mediator complex subunit 1	-0.173626	0.166362	0.95009	=	-0.324132	0.0131721	0.340952	=
ENSMUSG00000018171	Vmp1	protein_coding	vacuole membrane protein 1	-0.260304	0.0262236	0.814133	=	-0.108249	0.296424	0.697622	=
ENSMUSG00000018189	Uchl5	protein_coding	ubiquitin carboxyl-terminal esterase L5	0.0242663	0.789503	1	=	-0.243098	0.0132431	0.340952	=
ENSMUSG00000018196	Glrx2	protein_coding	glutaredoxin 2 (thioltransferase)	0.00586352	0.94867	1	=	0.027246	0.76344	0.938606	=
ENSMUSG00000018199	Ro60	protein_coding	Ro60, Y RNA binding protein	-0.0667644	0.691558	1	=	-0.425559	0.0202945	0.36264	=
ENSMUSG00000018209	Stk4	protein_coding	serine/threonine kinase 4	-0.121856	0.292064	0.98074	=	-0.148614	0.195162	0.605177	=
ENSMUSG00000018217	Pmp22	protein_coding	peripheral myelin protein 22	-0.0455812	0.914932	1	=	-0.485391	0.224334	0.633271	=
ENSMUSG00000018239	Zcchc10	protein_coding	zinc finger, CCHC domain containing 10	0.0703359	0.784161	1	=	-0.190321	0.403186	0.774097	=
ENSMUSG00000018286	Psmb6	protein_coding	proteasome (prosome, macropain) subunit, beta type 6	0.0751597	0.454042	1	=	0.227105	0.033026	0.393494	=
ENSMUSG00000018287	Spag7	protein_coding	sperm associated antigen 7	-0.130541	0.213154	0.958674	=	-0.0867035	0.395382	0.770489	=
ENSMUSG00000018293	Pfn1	protein_coding	profilin 1	0.183827	0.205643	0.958297	=	0.186773	0.197125	0.607489	=
ENSMUSG00000018322	Tomm34	protein_coding	translocase of outer mitochondrial membrane 34	-0.178653	0.202287	0.955032	=	-0.399579	0.00757119	0.336244	=
ENSMUSG00000018326	Ywhab	protein_coding	tyrosine 3-monooxygenase/tryptophan 5-monooxygenase activation protein, beta polypeptide	0.160246	0.0678408	0.908096	=	0.126102	0.139992	0.54484	=
ENSMUSG00000018339	Gpx3	protein_coding	glutathione peroxidase 3	0.205579	0.438431	1	=	0.180881	0.335281	0.72997	=
ENSMUSG00000018340	Anxa6	protein_coding	annexin A6	0.0965429	0.659042	1	=	-0.0803948	0.668319	0.913015	=
ENSMUSG00000018362	Kpna2	protein_coding	karyopherin (importin) alpha 2	-0.0605229	0.659594	1	=	-0.336288	0.0244595	0.374613	=
ENSMUSG00000018363	Smurf2	protein_coding	SMAD specific E3 ubiquitin protein ligase 2	0.123569	0.468847	1	=	-0.143932	0.384828	0.761837	=
ENSMUSG00000018377	Vezf1	protein_coding	vascular endothelial zinc finger 1	0.0607602	0.685156	1	=	-0.151911	0.308141	0.705595	=
ENSMUSG00000018378	Cuedc1	protein_coding	CUE domain containing 1	-0.13238	0.365989	0.995499	=	0.0315547	0.823129	0.959295	=
ENSMUSG00000018379	Srsf1	protein_coding	serine/arginine-rich splicing factor 1	-0.00486786	0.959294	1	=	0.0631028	0.511149	0.843426	=
ENSMUSG00000018395	Kif3a	protein_coding	kinesin family member 3A	0.0582705	0.582385	1	=	0.0475316	0.651735	0.906306	=
ENSMUSG00000018398	Sept8	protein_coding	septin 8	-0.107431	0.3044	0.985012	=	0.015382	0.876675	0.97465	=
ENSMUSG00000018401	Mtmr4	protein_coding	myotubularin related protein 4	-0.073439	0.482711	1	=	-0.0210756	0.837085	0.963649	=
ENSMUSG00000018411	Mapt	protein_coding	microtubule-associated protein tau	0.177547	0.843051	1	=	0.332019	0.711698	0.925917	=
ENSMUSG00000018412	Kansl1	protein_coding	KAT8 regulatory NSL complex subunit 1	0.026345	0.837316	1	=	-0.0673208	0.59278	0.882246	=
ENSMUSG00000018417	Myo1b	protein_coding	myosin IB	0.009509	0.949686	1	=	-0.236095	0.128406	0.529098	=
ENSMUSG00000018425	Dhx40	protein_coding	DEAH (Asp-Glu-Ala-His) box polypeptide 40	-0.0963317	0.558453	1	=	-0.213692	0.191478	0.601133	=
ENSMUSG00000018428	Akap1	protein_coding	A kinase (PRKA) anchor protein 1	0.05626	0.628824	1	=	-0.0191661	0.864225	0.971882	=
ENSMUSG00000018433	Nol11	protein_coding	nucleolar protein 11	-0.0639497	0.605316	1	=	-0.184639	0.137286	0.54053	=
ENSMUSG00000018446	C1qbp	protein_coding	complement component 1, q subcomponent binding protein	-0.0621687	0.466433	1	=	0.0234864	0.777042	0.942229	=
ENSMUSG00000018449	Rpain	protein_coding	RPA interacting protein	0.0211208	0.90873	1	=	-0.356643	0.0635347	0.439252	=
ENSMUSG00000018451	6330403K07Rik	protein_coding	RIKEN cDNA 6330403K07 gene	0.128494	0.570045	1	=	0.257888	0.251996	0.654443	=
ENSMUSG00000018474	Chd3	protein_coding	chromodomain helicase DNA binding protein 3	-0.124576	0.27556	0.97593	=	-0.146165	0.202747	0.614159	=
ENSMUSG00000018476	Kdm6b	protein_coding	KDM1 lysine (K)-specific demethylase 6B	-0.172513	0.223582	0.962082	=	-0.294484	0.0431142	0.408785	=
ENSMUSG00000018481	Appbp2	protein_coding	amyloid beta precursor protein (cytoplasmic tail) binding protein 2	-0.224873	0.0146422	0.807302	=	-0.0531257	0.511399	0.843451	=
ENSMUSG00000018501	Ncor1	protein_coding	nuclear receptor co-repressor 1	-0.132712	0.24247	0.97059	=	-0.19678	0.0896402	0.479404	=
ENSMUSG00000018509	Cenpv	protein_coding	centromere protein V	-0.118566	0.31255	0.989381	=	0.0144844	0.899104	0.979183	=
ENSMUSG00000018537	Pcgf2	protein_coding	polycomb group ring finger 2	0.0110935	0.938272	1	=	-0.143707	0.317441	0.713641	=
ENSMUSG00000018547	Pip4k2b	protein_coding	phosphatidylinositol-5-phosphate 4-kinase, type II, beta	-0.0339301	0.822243	1	=	0.102731	0.482128	0.824674	=
ENSMUSG00000018548	Trim37	protein_coding	tripartite motif-containing 37	-0.0593523	0.535703	1	=	-0.129731	0.171572	0.584677	=
ENSMUSG00000018559	Ctdnep1	protein_coding	CTD nuclear envelope phosphatase 1	0.0482954	0.784743	1	=	-0.0126251	0.938094	0.98955	=
ENSMUSG00000018565	Elp5	protein_coding	elongator acetyltransferase complex subunit 5	-0.0548764	0.647481	1	=	-0.164182	0.173846	0.587339	=
ENSMUSG00000018567	Gabarap	protein_coding	gamma-aminobutyric acid receptor associated protein	0.192506	0.0554787	0.881729	=	0.198979	0.0473436	0.41092	=
ENSMUSG00000018572	Phf23	protein_coding	PHD finger protein 23	-0.114793	0.360329	0.995499	=	-0.204379	0.11029	0.509605	=
ENSMUSG00000018574	Acadvl	protein_coding	acyl-Coenzyme A dehydrogenase, very long chain	-0.120052	0.351543	0.995499	=	-0.106208	0.384633	0.761837	=
ENSMUSG00000018583	G3bp1	protein_coding	GTPase activating protein (SH3 domain) binding protein 1	0.0467581	0.493998	1	=	-0.130152	0.0673822	0.443614	=
ENSMUSG00000018585	Atox1	protein_coding	antioxidant 1 copper chaperone	0.25064	0.125441	0.95009	=	0.0435983	0.764835	0.93907	=
ENSMUSG00000018589	Glra2	protein_coding	glycine receptor, alpha 2 subunit	-0.172142	0.611403	1	=	-0.0644829	0.831235	0.963022	=
ENSMUSG00000018593	Sparc	protein_coding	secreted acidic cysteine rich glycoprotein	-0.0175901	0.835872	1	=	0.15493	0.081493	0.470594	=
ENSMUSG00000018648	Dusp14	protein_coding	dual specificity phosphatase 14	-0.0531966	0.816806	1	=	-0.228774	0.206016	0.618604	=
ENSMUSG00000018651	Tada2a	protein_coding	transcriptional adaptor 2A	-0.197746	0.359577	0.995499	=	-0.115882	0.571815	0.874338	=
ENSMUSG00000018654	Ikzf1	protein_coding	IKAROS family zinc finger 1	0.051599	0.850492	1	=	-0.553093	0.0282365	0.382767	-
ENSMUSG00000018659	Pnpo	protein_coding	pyridoxine 5'-phosphate oxidase	0.0213768	0.938066	1	=	0.328777	0.122714	0.525395	=
ENSMUSG00000018661	Cog1	protein_coding	component of oligomeric golgi complex 1	0.0264848	0.833978	1	=	-0.161724	0.198336	0.607964	=
ENSMUSG00000018666	Cbx1	protein_coding	chromobox 1	-0.10948	0.310769	0.986893	=	0.0697942	0.512853	0.843994	=
ENSMUSG00000018669	Cdk5rap3	protein_coding	CDK5 regulatory subunit associated protein 3	0.109883	0.503201	1	=	-0.0830414	0.601348	0.886459	=
ENSMUSG00000056888	Glipr1	protein_coding	GLI pathogenesis-related 1 (glioma)	-2.15148	0.03086	0.825819	-	-1.0245	0.0792165	0.465136	=
ENSMUSG00000018677	Slc25a39	protein_coding	solute carrier family 25, member 39	0.257231	0.22889	0.965644	=	0.139986	0.475649	0.820816	=
ENSMUSG00000018678	Sp2	protein_coding	Sp2 transcription factor	-0.253561	0.0841465	0.940729	=	-0.227929	0.103125	0.499136	=
ENSMUSG00000018697	Aatf	protein_coding	apoptosis antagonizing transcription factor	-0.370023	0.00656072	0.721219	=	-0.0402241	0.725728	0.928986	=
ENSMUSG00000018698	Lhx1	protein_coding	LIM homeobox protein 1	-0.257011	0.516423	1	=	-0.0688478	0.852426	0.968485	=
ENSMUSG00000018707	Dync1h1	protein_coding	dynein cytoplasmic 1 heavy chain 1	-0.0542357	0.759201	1	=	-0.180833	0.311326	0.707963	=
ENSMUSG00000018736	Ndel1	protein_coding	nudE neurodevelopment protein 1 like 1	-0.0880619	0.322376	0.990119	=	-0.127936	0.143033	0.548528	=
ENSMUSG00000018761	Mpdu1	protein_coding	mannose-P-dolichol utilization defect 1	0.129896	0.440599	1	=	0.00975333	0.950868	0.992788	=
ENSMUSG00000018765	Fxr2	protein_coding	fragile X mental retardation, autosomal homolog 2	-0.132095	0.134979	0.95009	=	-0.15362	0.0831253	0.471703	=
ENSMUSG00000018770	Atp5g3	protein_coding	ATP synthase, H+ transporting, mitochondrial F0 complex, subunit C3 (subunit 9)	0.170678	0.128204	0.95009	=	0.276707	0.018811	0.36264	=
ENSMUSG00000018774	Cd68	protein_coding	CD68 antigen	-0.933236	0.167641	0.95009	=	0.541621	0.153718	0.56325	=
ENSMUSG00000018796	Acsl1	protein_coding	acyl-CoA synthetase long-chain family member 1	0.0842036	0.834809	1	=	0.196457	0.556177	0.866422	=
ENSMUSG00000018819	Lsp1	protein_coding	lymphocyte specific 1	-0.463249	0.511547	1	=	-0.955918	0.115328	0.517922	=
ENSMUSG00000018848	Rars	protein_coding	arginyl-tRNA synthetase	-0.214713	0.0833199	0.940729	=	-0.32013	0.012096	0.340952	=
ENSMUSG00000018858	Mrpl58	protein_coding	mitochondrial ribosomal protein L58	-0.129587	0.300487	0.984482	=	-0.171383	0.174363	0.587413	=
ENSMUSG00000018861	Fdxr	protein_coding	ferredoxin reductase	0.354771	0.170253	0.95009	=	-0.0189221	0.931728	0.988101	=
ENSMUSG00000018865	Sult4a1	protein_coding	sulfotransferase family 4A, member 1	0.000994982	0.996544	1	=	0.192401	0.353293	0.743099	=
ENSMUSG00000018882	Mrpl45	protein_coding	mitochondrial ribosomal protein L45	-0.346171	0.0275944	0.825819	=	-0.12144	0.376864	0.758285	=
ENSMUSG00000018899	Irf1	protein_coding	interferon regulatory factor 1	-0.362696	0.50486	1	=	0.474273	0.343115	0.737075	=
ENSMUSG00000018909	Arrb1	protein_coding	arrestin, beta 1	0.0114456	0.912508	1	=	0.131076	0.204966	0.617489	=
ENSMUSG00000018921	Pelp1	protein_coding	proline, glutamic acid and leucine rich protein 1	-0.262072	0.0439174	0.843774	=	-0.0823277	0.477882	0.821748	=
ENSMUSG00000018923	Med11	protein_coding	mediator complex subunit 11	-0.129892	0.432183	1	=	0.0863382	0.581475	0.878064	=
ENSMUSG00000018932	Map2k3	protein_coding	mitogen-activated protein kinase kinase 3	-0.206634	0.253006	0.97593	=	-0.209531	0.207585	0.620212	=
ENSMUSG00000018965	Ywhah	protein_coding	tyrosine 3-monooxygenase/tryptophan 5-monooxygenase activation protein, eta polypeptide	0.0382743	0.727075	1	=	0.215679	0.0615661	0.438068	=
ENSMUSG00000018974	Sart3	protein_coding	squamous cell carcinoma antigen recognized by T cells 3	-0.129109	0.204194	0.956404	=	-0.152277	0.135361	0.536751	=
ENSMUSG00000018983	E2f2	protein_coding	E2F transcription factor 2	-0.708775	0.147389	0.95009	=	-0.307206	0.515656	0.845759	=
ENSMUSG00000018986	Slfn3	protein_coding	schlafen 3	-1.01128	0.599898	1	=	-1.41079	0.152796	0.562714	=
ENSMUSG00000019039	Dalrd3	protein_coding	DALR anticodon binding domain containing 3	0.0531239	0.789398	1	=	-0.174577	0.358446	0.746101	=
ENSMUSG00000019054	Fis1	protein_coding	fission, mitochondrial 1	0.020591	0.826482	1	=	0.146132	0.129592	0.532308	=
ENSMUSG00000019055	Plod1	protein_coding	procollagen-lysine, 2-oxoglutarate 5-dioxygenase 1	-0.052419	0.740957	1	=	-0.203801	0.171368	0.584672	=
ENSMUSG00000019082	Slc25a22	protein_coding	solute carrier family 25 (mitochondrial carrier, glutamate), member 22	-0.132031	0.375194	0.995499	=	-0.0937581	0.522837	0.849992	=
ENSMUSG00000019087	Atp6ap1	protein_coding	ATPase, H+ transporting, lysosomal accessory protein 1	0.0802254	0.193104	0.952317	=	0.128164	0.0444621	0.409014	=
ENSMUSG00000019088	Dnase1l1	protein_coding	deoxyribonuclease 1-like 1	-0.0155769	0.9869	1	=	0.142674	0.767397	0.9392	=
ENSMUSG00000019124	Scrn1	protein_coding	secernin 1	-0.0851126	0.793766	1	=	-0.0139001	0.965437	0.993791	=
ENSMUSG00000019139	Isyna1	protein_coding	myo-inositol 1-phosphate synthase A1	-0.0625136	0.703861	1	=	0.0179037	0.911714	0.982769	=
ENSMUSG00000019143	Hars2	protein_coding	histidyl-tRNA synthetase 2	-0.102252	0.433268	1	=	-0.0521835	0.674093	0.915671	=
ENSMUSG00000019158	Tmem160	protein_coding	transmembrane protein 160	0.0666543	0.707455	1	=	-0.122042	0.463649	0.813742	=
ENSMUSG00000019173	Rab5c	protein_coding	RAB5C, member RAS oncogene family	0.220555	0.00463454	0.683139	=	0.139997	0.0490132	0.414666	=
ENSMUSG00000019179	Mdh2	protein_coding	malate dehydrogenase 2, NAD (mitochondrial)	0.129561	0.0630132	0.897797	=	0.207717	0.00545408	0.321412	=
ENSMUSG00000019188	H13	protein_coding	histocompatibility 13	-0.0324132	0.74091	1	=	0.123861	0.211613	0.624113	=
ENSMUSG00000019189	Rnf145	protein_coding	ring finger protein 145	-0.0479206	0.816927	1	=	0.107721	0.586033	0.879656	=
ENSMUSG00000019210	Atp6v1e1	protein_coding	ATPase, H+ transporting, lysosomal V1 subunit E1	0.0810751	0.356794	0.995499	=	0.131173	0.139977	0.54484	=
ENSMUSG00000019214	Chtf18	protein_coding	CTF18, chromosome transmission fidelity factor 18	-0.0719106	0.795625	1	=	-0.334713	0.259538	0.659706	=
ENSMUSG00000019230	Lhx9	protein_coding	LIM homeobox protein 9	0.175971	0.584203	1	=	-1.00216	0.0104185	0.340952	-
ENSMUSG00000019261	Map1s	protein_coding	microtubule-associated protein 1S	0.0942561	0.411878	0.998448	=	0.0886222	0.431666	0.792365	=
ENSMUSG00000019297	Nop9	protein_coding	NOP9 nucleolar protein	-0.272412	0.0840795	0.940729	=	0.0632687	0.656224	0.907699	=
ENSMUSG00000019302	Atp6v0a1	protein_coding	ATPase, H+ transporting, lysosomal V0 subunit A1	0.0399335	0.682404	1	=	0.0713589	0.464038	0.813988	=
ENSMUSG00000019303	Psmc3ip	protein_coding	proteasome (prosome, macropain) 26S subunit, ATPase 3, interacting protein	-0.0607235	0.688681	1	=	-0.186231	0.233249	0.640935	=
ENSMUSG00000019312	Grb7	protein_coding	growth factor receptor bound protein 7	-0.386827	0.327941	0.991189	=	-0.10679	0.713732	0.927081	=
ENSMUSG00000019338	Zfp687	protein_coding	zinc finger protein 687	-0.350813	0.0262828	0.814133	=	-0.349026	0.0243597	0.374613	=
ENSMUSG00000019362	D8Ertd738e	protein_coding	DNA segment, Chr 8, ERATO Doi 738, expressed	0.143493	0.375092	0.995499	=	0.0555967	0.722474	0.928986	=
ENSMUSG00000019370	Calm3	protein_coding	calmodulin 3	0.0965577	0.521703	1	=	0.317691	0.0462992	0.409578	=
ENSMUSG00000019373	Cops3	protein_coding	COP9 signalosome subunit 3	-0.0346652	0.772253	1	=	0.0173397	0.881921	0.97573	=
ENSMUSG00000019428	Fkbp8	protein_coding	FK506 binding protein 8	0.00820038	0.923005	1	=	0.126849	0.147414	0.554237	=
ENSMUSG00000019432	Ddx39b	protein_coding	DEAD (Asp-Glu-Ala-Asp) box polypeptide 39B	-0.0166461	0.806277	1	=	-0.0699364	0.31016	0.707554	=
ENSMUSG00000019433	Gipc1	protein_coding	GIPC PDZ domain containing family, member 1	-0.159723	0.190229	0.952317	=	-0.101452	0.386586	0.763197	=
ENSMUSG00000019437	Tlcd1	protein_coding	TLC domain containing 1	0.0565808	0.761945	1	=	0.144182	0.365113	0.751578	=
ENSMUSG00000019461	Plscr3	protein_coding	phospholipid scramblase 3	-0.241014	0.177781	0.95009	=	-0.180608	0.286555	0.687274	=
ENSMUSG00000019470	Xab2	protein_coding	XPA binding protein 2	-0.144801	0.107519	0.949924	=	-0.165162	0.0634288	0.439252	=
ENSMUSG00000019471	Cdc37	protein_coding	cell division cycle 37	-0.0551868	0.607208	1	=	0.0400379	0.706059	0.92364	=
ENSMUSG00000019478	Rab4a	protein_coding	RAB4A, member RAS oncogene family	0.0287117	0.864107	1	=	0.0728515	0.642355	0.903128	=
ENSMUSG00000019487	Trip10	protein_coding	thyroid hormone receptor interactor 10	-0.146511	0.660559	1	=	-0.639972	0.0698916	0.452738	=
ENSMUSG00000019494	Cops6	protein_coding	COP9 signalosome subunit 6	0.0308798	0.703519	1	=	0.00332575	0.96701	0.994235	=
ENSMUSG00000019505	Ubb	protein_coding	ubiquitin B	0.216495	0.136291	0.95009	=	0.39434	0.0115256	0.340952	=
ENSMUSG00000019528	Gyg	protein_coding	glycogenin	0.0297305	0.868097	1	=	-0.155215	0.308051	0.705595	=
ENSMUSG00000019539	Rcn3	protein_coding	reticulocalbin 3, EF-hand calcium binding domain	-0.36917	0.0289603	0.825819	=	0.0396731	0.793865	0.948638	=
ENSMUSG00000079018	Ly6c1	protein_coding	lymphocyte antigen 6 complex, locus C1	-1.98071	0.0102619	0.778908	-	0.24115	0.486669	0.827635	=
ENSMUSG00000019578	Ubxn6	protein_coding	UBX domain protein 6	-0.132358	0.172356	0.95009	=	0.0907786	0.330464	0.725762	=
ENSMUSG00000019579	Mydgf	protein_coding	myeloid derived growth factor	-0.158161	0.323731	0.990119	=	-0.149343	0.203613	0.61625	=
ENSMUSG00000019647	Sema6a	protein_coding	sema domain, transmembrane domain (TM), and cytoplasmic domain, (semaphorin) 6A	0.0904003	0.613774	1	=	-0.0334766	0.848321	0.967456	=
ENSMUSG00000019659	Ccdc12	protein_coding	coiled-coil domain containing 12	-0.0199594	0.917456	1	=	0.101818	0.596774	0.883819	=
ENSMUSG00000019689	Fmc1	protein_coding	formation of mitochondrial complex V assembly factor 1	-0.0982311	0.567375	1	=	-0.0441856	0.784842	0.94477	=
ENSMUSG00000019699	Akt3	protein_coding	thymoma viral proto-oncogene 3	-0.0377555	0.790672	1	=	-0.180794	0.204371	0.617104	=
ENSMUSG00000019710	Mrpl24	protein_coding	mitochondrial ribosomal protein L24	0.0390717	0.716503	1	=	0.0851691	0.42319	0.789087	=
ENSMUSG00000019738	Polr2i	protein_coding	polymerase (RNA) II (DNA directed) polypeptide I	0.277143	0.0112865	0.778908	=	0.0895126	0.361254	0.748578	=
ENSMUSG00000019762	Iyd	protein_coding	iodotyrosine deiodinase	0.773697	0.674433	1	=	0.906559	0.311195	0.707951	=
ENSMUSG00000019773	Fbxo5	protein_coding	F-box protein 5	-0.0549785	0.902795	1	=	-1.19469	0.0392041	0.403555	-
ENSMUSG00000019777	Hdac2	protein_coding	histone deacetylase 2	0.00958749	0.890315	1	=	-0.000351927	0.995938	0.99973	=
ENSMUSG00000019782	Rwdd1	protein_coding	RWD domain containing 1	0.108148	0.290036	0.979338	=	0.0624793	0.521594	0.848755	=
ENSMUSG00000019794	Katna1	protein_coding	katanin p60 (ATPase-containing) subunit A1	-0.131135	0.54064	1	=	-0.686523	0.00450065	0.321412	-
ENSMUSG00000019795	Pcmt1	protein_coding	protein-L-isoaspartate (D-aspartate) O-methyltransferase 1	-0.156316	0.135037	0.95009	=	-0.232132	0.0284605	0.382767	=
ENSMUSG00000019796	Lrp11	protein_coding	low density lipoprotein receptor-related protein 11	-0.0238543	0.910532	1	=	-0.386894	0.0737796	0.457819	=
ENSMUSG00000019802	Sec63	protein_coding	SEC63-like (S. cerevisiae)	-0.194793	0.267381	0.97593	=	-0.28243	0.109181	0.507822	=
ENSMUSG00000019803	Nr2e1	protein_coding	nuclear receptor subfamily 2, group E, member 1	-0.264559	0.615101	1	=	-0.718411	0.277883	0.680655	=
ENSMUSG00000019804	Snx3	protein_coding	sorting nexin 3	0.0471988	0.522609	1	=	0.109129	0.142381	0.54784	=
ENSMUSG00000019808	Adat2	protein_coding	adenosine deaminase, tRNA-specific 2	0.0536828	0.982847	1	=	-0.334635	0.0596743	0.432444	=
ENSMUSG00000019810	Fuca2	protein_coding	fucosidase, alpha-L- 2, plasma	0.178976	0.365761	0.995499	=	-0.024015	0.888383	0.976966	=
ENSMUSG00000019813	Cep57l1	protein_coding	centrosomal protein 57-like 1	-0.211387	0.30161	0.984482	=	-0.310969	0.117045	0.518679	=
ENSMUSG00000019814	Ltv1	protein_coding	LTV1 ribosome biogenesis factor	-0.0305552	0.79907	1	=	-0.26796	0.0292081	0.384718	=
ENSMUSG00000019817	Plagl1	protein_coding	pleiomorphic adenoma gene-like 1	0.11128	0.318385	0.990119	=	-0.180821	0.114106	0.516385	=
ENSMUSG00000019818	Cd164	protein_coding	CD164 antigen	-0.133162	0.443689	1	=	-0.290082	0.0963781	0.487398	=
ENSMUSG00000019823	Mical1	protein_coding	microtubule associated monooxygenase, calponin and LIM domain containing 1	-0.0767174	0.565332	1	=	-0.276716	0.0457202	0.409014	=
ENSMUSG00000019831	Wasf1	protein_coding	WAS protein family, member 1	0.127563	0.545062	1	=	-0.0118642	0.95339	0.993387	=
ENSMUSG00000019836	Amd-ps4	processed_pseudogene	S-adenosylmethionine decarboxylase, pseudogene 4	-0.0224258	0.943965	1	=	-0.363017	0.225311	0.634165	=
ENSMUSG00000019837	Gtf3c6	protein_coding	general transcription factor IIIC, polypeptide 6, alpha	-0.162548	0.124339	0.95009	=	-0.185426	0.0796205	0.466463	=
ENSMUSG00000019838	Slc16a10	protein_coding	solute carrier family 16 (monocarboxylic acid transporters), member 10	1.33981	0.0932635	0.944314	=	0.559823	0.17905	0.592555	=
ENSMUSG00000019841	Rev3l	protein_coding	REV3 like, DNA directed polymerase zeta catalytic subunit	-0.133891	0.470099	1	=	-0.412334	0.0313157	0.387509	=
ENSMUSG00000019843	Fyn	protein_coding	Fyn proto-oncogene	0.000955735	0.991588	1	=	0.106696	0.246257	0.650902	=
ENSMUSG00000019854	Reps1	protein_coding	RalBP1 associated Eps domain containing protein	0.0902325	0.522579	1	=	-0.248405	0.0868448	0.477531	=
ENSMUSG00000019857	Asf1a	protein_coding	anti-silencing function 1A histone chaperone	-0.106975	0.24067	0.97059	=	-0.162448	0.0786403	0.464946	=
ENSMUSG00000019868	Vta1	protein_coding	vesicle (multivesicular body) trafficking 1	-0.0882322	0.391064	0.997776	=	0.0633877	0.525502	0.851394	=
ENSMUSG00000019872	Smpdl3a	protein_coding	sphingomyelin phosphodiesterase, acid-like 3A	-0.388423	0.267773	0.97593	=	-0.0825381	0.728176	0.928986	=
ENSMUSG00000019874	Fabp7	protein_coding	fatty acid binding protein 7, brain	0.153876	0.780891	1	=	0.286688	0.604397	0.887623	=
ENSMUSG00000019877	Serinc1	protein_coding	serine incorporator 1	0.0577326	0.663265	1	=	0.140308	0.288549	0.68989	=
ENSMUSG00000019878	Hsf2	protein_coding	heat shock factor 2	-0.0174688	0.890072	1	=	-0.0586199	0.640146	0.903049	=
ENSMUSG00000019883	Echdc1	protein_coding	enoyl Coenzyme A hydratase domain containing 1	-0.178464	0.151325	0.95009	=	-0.160343	0.173799	0.587339	=
ENSMUSG00000019889	Ptprk	protein_coding	protein tyrosine phosphatase, receptor type, K	0.0377891	0.802427	1	=	-0.148383	0.319791	0.716642	=
ENSMUSG00000019897	Ccdc59	protein_coding	coiled-coil domain containing 59	-0.0906982	0.467043	1	=	-0.3851	0.00491128	0.321412	=
ENSMUSG00000019906	Lin7a	protein_coding	lin-7 homolog A (C. elegans)	-0.20402	0.398432	0.998448	=	-0.00980047	0.964104	0.993782	=
ENSMUSG00000019907	Ppp1r12a	protein_coding	protein phosphatase 1, regulatory subunit 12A	-0.130018	0.179696	0.95009	=	-0.153205	0.115249	0.517922	=
ENSMUSG00000019916	P4ha1	protein_coding	procollagen-proline, 2-oxoglutarate 4-dioxygenase (proline 4-hydroxylase), alpha 1 polypeptide	-0.186254	0.300135	0.984482	=	-0.264274	0.129006	0.530864	=
ENSMUSG00000019917	Sept10	protein_coding	septin 10	-0.379176	0.0783098	0.940729	=	-0.519778	0.0181631	0.36134	-
ENSMUSG00000019920	Lims1	protein_coding	LIM and senescent cell antigen-like domains 1	-0.178944	0.255613	0.97593	=	-0.479067	0.00472977	0.321412	=
ENSMUSG00000019923	Zwint	protein_coding	ZW10 interactor	0.187221	0.0555831	0.881729	=	0.143548	0.131566	0.534041	=
ENSMUSG00000019927	Ube2d1	protein_coding	ubiquitin-conjugating enzyme E2D 1	-0.0401435	0.754147	1	=	0.0623986	0.619118	0.892791	=
ENSMUSG00000046814	Gchfr	protein_coding	GTP cyclohydrolase I feedback regulator	-1.61902	0.0456344	0.849546	-	0.515857	0.189561	0.600745	=
ENSMUSG00000019942	Cdk1	protein_coding	cyclin-dependent kinase 1	-0.197558	0.43436	1	=	-0.597585	0.0360902	0.400783	-
ENSMUSG00000019943	Atp2b1	protein_coding	ATPase, Ca++ transporting, plasma membrane 1	-0.172546	0.105276	0.94843	=	-0.0688299	0.493853	0.833378	=
ENSMUSG00000019948	Actr6	protein_coding	ARP6 actin-related protein 6	-0.111396	0.340121	0.995499	=	-0.166566	0.133196	0.534041	=
ENSMUSG00000019960	Dusp6	protein_coding	dual specificity phosphatase 6	-0.360601	0.354017	0.995499	=	-0.738503	0.0561609	0.424152	=
ENSMUSG00000019961	Tmpo	protein_coding	thymopoietin	-0.0208353	0.827228	1	=	-0.290796	0.00713888	0.329615	=
ENSMUSG00000019966	Kitl	protein_coding	kit ligand	0.157755	0.317337	0.990119	=	-0.428589	0.0123403	0.340952	=
ENSMUSG00000019969	Psen1	protein_coding	presenilin 1	0.0693236	0.617597	1	=	-0.109022	0.423373	0.789087	=
ENSMUSG00000019970	Sgk1	protein_coding	serum/glucocorticoid regulated kinase 1	-0.0722002	0.726583	1	=	-0.0682882	0.725091	0.928986	=
ENSMUSG00000019971	Cep290	protein_coding	centrosomal protein 290	0.367895	0.319911	0.990119	=	-0.928936	0.0182168	0.36134	-
ENSMUSG00000019977	Hbs1l	protein_coding	Hbs1-like (S. cerevisiae)	-0.286592	0.0309713	0.825819	=	-0.281038	0.0302267	0.386165	=
ENSMUSG00000019978	Epb41l2	protein_coding	erythrocyte membrane protein band 4.1 like 2	0.06634	0.60011	1	=	-0.33996	0.013187	0.340952	=
ENSMUSG00000019984	Med23	protein_coding	mediator complex subunit 23	-0.123301	0.454324	1	=	-0.410743	0.0198045	0.36264	=
ENSMUSG00000019986	Ahi1	protein_coding	Abelson helper integration site 1	-0.0327826	0.840761	1	=	0.0385015	0.810412	0.954959	=
ENSMUSG00000019987	Arg1	protein_coding	arginase, liver	-3.42964	0.588117	1	=	1.38254	0.208384	0.620913	=
ENSMUSG00000019992	Mtfr2	protein_coding	mitochondrial fission regulator 2	-1.12813	0.107272	0.949924	=	-1.83708	0.0119808	0.340952	-
ENSMUSG00000019998	Stx7	protein_coding	syntaxin 7	0.0802117	0.474622	1	=	0.0280373	0.798486	0.949338	=
ENSMUSG00000020009	Ifngr1	protein_coding	interferon gamma receptor 1	0.180982	0.29133	0.980445	=	0.0403262	0.789046	0.946853	=
ENSMUSG00000020015	Cdk17	protein_coding	cyclin-dependent kinase 17	-0.0114297	0.893403	1	=	-0.0805285	0.342556	0.736157	=
ENSMUSG00000020018	Snrpf	protein_coding	small nuclear ribonucleoprotein polypeptide F	-0.0681285	0.610332	1	=	0.0477044	0.718404	0.928351	=
ENSMUSG00000020022	Ndufa12	protein_coding	NADH:ubiquinone oxidoreductase subunit A12	-0.0252512	0.803471	1	=	0.130356	0.205544	0.618211	=
ENSMUSG00000020027	Socs2	protein_coding	suppressor of cytokine signaling 2	-0.0476892	0.742452	1	=	0.00456055	0.974086	0.99536	=
ENSMUSG00000020029	Nudt4	protein_coding	nudix (nucleoside diphosphate linked moiety X)-type motif 4	-0.0905321	0.458345	1	=	-0.0258325	0.820694	0.958299	=
ENSMUSG00000020034	Tcp11l2	protein_coding	t-complex 11 (mouse) like 2	0.451729	0.01121	0.778908	=	-0.103889	0.479586	0.823213	=
ENSMUSG00000020037	Rfx4	protein_coding	regulatory factor X, 4 (influences HLA class II expression)	-0.334576	0.18037	0.95009	=	-0.107641	0.629342	0.898317	=
ENSMUSG00000020048	Hsp90b1	protein_coding	heat shock protein 90, beta (Grp94), member 1	-0.0624466	0.40021	0.998448	=	-0.0225017	0.758981	0.937633	=
ENSMUSG00000020051	Pah	protein_coding	phenylalanine hydroxylase	0	1	1	=	2.48476	0.095478	0.486838	=
ENSMUSG00000020052	Ascl1	protein_coding	achaete-scute family bHLH transcription factor 1	-0.0943829	0.651777	1	=	-0.173528	0.42772	0.790968	=
ENSMUSG00000020056	Washc3	protein_coding	WASH complex subunit 3	0.28408	0.110921	0.95009	=	-0.35625	0.0394276	0.403555	=
ENSMUSG00000020063	Sirt1	protein_coding	sirtuin 1	0.171735	0.289855	0.979042	=	-0.333837	0.0431313	0.408785	=
ENSMUSG00000020064	Herc4	protein_coding	hect domain and RLD 4	-0.199945	0.263793	0.97593	=	-0.332188	0.0608406	0.436084	=
ENSMUSG00000020069	Hnrnph3	protein_coding	heterogeneous nuclear ribonucleoprotein H3	-0.110194	0.23586	0.969142	=	-0.185675	0.054491	0.422095	=
ENSMUSG00000020074	Ccar1	protein_coding	cell division cycle and apoptosis regulator 1	-0.0722358	0.363236	0.995499	=	-0.207778	0.0156654	0.353225	=
ENSMUSG00000020075	Ddx21	protein_coding	DEAD (Asp-Glu-Ala-Asp) box polypeptide 21	-0.0959252	0.413087	0.998448	=	-0.313356	0.0137568	0.342971	=
ENSMUSG00000020077	Srgn	protein_coding	serglycin	-0.421574	0.324263	0.990119	=	-0.155183	0.608001	0.888555	=
ENSMUSG00000020078	Vps26a	protein_coding	VPS26 retromer complex component A	-0.00996454	0.937593	1	=	-0.284277	0.0328352	0.392907	=
ENSMUSG00000020079	Supv3l1	protein_coding	suppressor of var1, 3-like 1 (S. cerevisiae)	0.0913312	0.569604	1	=	-0.314743	0.0491775	0.414666	=
ENSMUSG00000020083	Fam241b	protein_coding	family with sequence similarity 241, member B	0.403059	0.339976	0.995499	=	-0.00625175	0.987855	0.997788	=
ENSMUSG00000020086	H2afy2	protein_coding	H2A histone family, member Y2	0.0249767	0.857893	1	=	0.107622	0.439409	0.797482	=
ENSMUSG00000020087	Tysnd1	protein_coding	trypsin domain containing 1	0.111585	0.428442	1	=	0.138549	0.297411	0.69785	=
ENSMUSG00000020088	Sar1a	protein_coding	secretion associated Ras related GTPase 1A	0.0233931	0.79765	1	=	0.0437926	0.6277	0.898311	=
ENSMUSG00000020089	Ppa1	protein_coding	pyrophosphatase (inorganic) 1	-0.0128593	0.85891	1	=	0.0419034	0.558041	0.867294	=
ENSMUSG00000020097	Sgpl1	protein_coding	sphingosine phosphate lyase 1	-0.186894	0.195676	0.952317	=	-0.201297	0.15489	0.56427	=
ENSMUSG00000020098	Pcbd1	protein_coding	pterin 4 alpha carbinolamine dehydratase/dimerization cofactor of hepatocyte nuclear factor 1 alpha (TCF1) 1	-0.185553	0.515671	1	=	0.138123	0.312271	0.708649	=
ENSMUSG00000020101	Vsir	protein_coding	V-set immunoregulatory receptor	-0.0491964	0.836509	1	=	-0.249059	0.162567	0.571691	=
ENSMUSG00000020107	Anapc16	protein_coding	anaphase promoting complex subunit 16	0.0362764	0.794448	1	=	0.143421	0.298073	0.698843	=
ENSMUSG00000020108	Ddit4	protein_coding	DNA-damage-inducible transcript 4	-0.0367799	0.793054	1	=	0.198595	0.157112	0.566067	=
ENSMUSG00000020109	Dnajb12	protein_coding	DnaJ heat shock protein family (Hsp40) member B12	-0.0650902	0.630795	1	=	-0.118785	0.368641	0.753456	=
ENSMUSG00000020111	Micu1	protein_coding	mitochondrial calcium uptake 1	-0.301842	0.00225392	0.643608	=	-0.0823211	0.327253	0.723312	=
ENSMUSG00000020114	Cand1	protein_coding	cullin associated and neddylation disassociated 1	-0.0199921	0.81383	1	=	-0.0992584	0.246118	0.650902	=
ENSMUSG00000020115	Tbk1	protein_coding	TANK-binding kinase 1	-0.0997022	0.577451	1	=	-0.361939	0.0477356	0.411449	=
ENSMUSG00000020116	Pno1	protein_coding	partner of NOB1 homolog	-0.148764	0.360949	0.995499	=	-0.0585643	0.689961	0.919766	=
ENSMUSG00000020120	Plek	protein_coding	pleckstrin	-0.0717569	0.728582	1	=	-0.112327	0.540207	0.858603	=
ENSMUSG00000020124	Usp15	protein_coding	ubiquitin specific peptidase 15	-0.10621	0.262314	0.97593	=	-0.163666	0.0860447	0.476819	=
ENSMUSG00000020125	Elane	protein_coding	elastase, neutrophil expressed	-2.08663	0.301107	0.984482	=	-2.68765	0.0981087	0.490824	=
ENSMUSG00000020130	Tbc1d15	protein_coding	TBC1 domain family, member 15	-0.382779	0.100583	0.945767	=	-0.449521	0.0486191	0.412612	=
ENSMUSG00000020132	Rab21	protein_coding	RAB21, member RAS oncogene family	-0.230646	0.0253767	0.814133	=	-0.0223779	0.801016	0.951326	=
ENSMUSG00000020134	Peli1	protein_coding	pellino 1	-0.139874	0.336088	0.995499	=	-0.222979	0.131568	0.534041	=
ENSMUSG00000020135	Apc2	protein_coding	adenomatosis polyposis coli 2	0.0257217	0.933967	1	=	-0.046489	0.880484	0.97573	=
ENSMUSG00000020142	Slc1a4	protein_coding	solute carrier family 1 (glutamate/neutral amino acid transporter), member 4	-0.0968375	0.517806	1	=	0.0518794	0.705579	0.923473	=
ENSMUSG00000020149	Rab1a	protein_coding	RAB1A, member RAS oncogene family	0.049609	0.534992	1	=	0.105149	0.19606	0.605809	=
ENSMUSG00000020150	Gamt	protein_coding	guanidinoacetate methyltransferase	-0.278294	0.361839	0.995499	=	0.188638	0.427454	0.790952	=
ENSMUSG00000020151	Ptprr	protein_coding	protein tyrosine phosphatase, receptor type, R	-0.145121	0.647171	1	=	0.0221763	0.936954	0.989245	=
ENSMUSG00000020152	Actr2	protein_coding	ARP2 actin-related protein 2	-0.0047638	0.942838	1	=	0.0204815	0.753815	0.936364	=
ENSMUSG00000020153	Ndufs7	protein_coding	NADH:ubiquinone oxidoreductase core subunit S7	-0.0248823	0.820247	1	=	0.179893	0.109858	0.509027	=
ENSMUSG00000020156	Pwwp3a	protein_coding	PWWP domain containing 3A, DNA repair factor	-0.118616	0.261074	0.97593	=	-0.288143	0.0116187	0.340952	=
ENSMUSG00000093485	Gm20708	protein_coding	predicted gene 20708	-1.61009	0.0197059	0.814133	-	-0.50623	0.157736	0.56696	=
ENSMUSG00000020163	Uqcr11	protein_coding	ubiquinol-cytochrome c reductase, complex III subunit XI	0.192467	0.196348	0.952317	=	0.189386	0.196009	0.605809	=
ENSMUSG00000020166	Cnot2	protein_coding	CCR4-NOT transcription complex, subunit 2	-0.0128101	0.903825	1	=	-0.164523	0.132963	0.534041	=
ENSMUSG00000020167	Tcf3	protein_coding	transcription factor 3	-0.205604	0.0647884	0.901789	=	-0.114081	0.292055	0.693384	=
ENSMUSG00000020171	Yeats4	protein_coding	YEATS domain containing 4	0.0632556	0.58404	1	=	-0.0956435	0.400258	0.772213	=
ENSMUSG00000020173	Cobl	protein_coding	cordon-bleu WH2 repeat	-0.0268023	0.875282	1	=	-0.0995053	0.541074	0.858603	=
ENSMUSG00000020176	Grb10	protein_coding	growth factor receptor bound protein 10	-0.0808983	0.48218	1	=	-0.212312	0.0774528	0.463749	=
ENSMUSG00000020180	Snrpd3	protein_coding	small nuclear ribonucleoprotein D3	0.00960466	0.94435	1	=	0.105438	0.445989	0.802256	=
ENSMUSG00000020184	Mdm2	protein_coding	transformed mouse 3T3 cell double minute 2	-0.183966	0.364314	0.995499	=	-0.270194	0.181802	0.595777	=
ENSMUSG00000020186	Csrp2	protein_coding	cysteine and glycine-rich protein 2	0.094676	0.591158	1	=	-0.0724252	0.677967	0.91685	=
ENSMUSG00000020189	Osbpl8	protein_coding	oxysterol binding protein-like 8	-0.0548806	0.671727	1	=	-0.46715	0.00179256	0.31442	=
ENSMUSG00000020190	Mknk2	protein_coding	MAP kinase-interacting serine/threonine kinase 2	-0.217252	0.134782	0.95009	=	-0.0344222	0.797549	0.949338	=
ENSMUSG00000020198	Ap3d1	protein_coding	adaptor-related protein complex 3, delta 1 subunit	-0.010346	0.918822	1	=	-0.00243042	0.980384	0.99654	=
ENSMUSG00000020205	Phlda1	protein_coding	pleckstrin homology like domain, family A, member 1	-0.262594	0.148155	0.95009	=	-0.0256315	0.868411	0.972178	=
ENSMUSG00000020211	Sf3a2	protein_coding	splicing factor 3a, subunit 2	-0.0753437	0.393646	0.997776	=	-0.0819549	0.34796	0.738585	=
ENSMUSG00000020212	Mdm1	protein_coding	transformed mouse 3T3 cell double minute 1	-0.0143523	0.95476	1	=	-0.399352	0.124433	0.525997	=
ENSMUSG00000020219	Timm13	protein_coding	translocase of inner mitochondrial membrane 13	0.0634949	0.571721	1	=	0.127829	0.253451	0.655907	=
ENSMUSG00000020224	Llph	protein_coding	LLP homolog, long-term synaptic facilitation (Aplysia)	-0.0704078	0.648993	1	=	0.000599416	0.996844	0.999801	=
ENSMUSG00000020225	Tmbim4	protein_coding	transmembrane BAX inhibitor motif containing 4	0.249599	0.298463	0.982561	=	0.0715287	0.737987	0.931908	=
ENSMUSG00000020228	Helb	protein_coding	helicase (DNA) B	-0.438172	0.202081	0.955032	=	-0.533362	0.0916037	0.482152	=
ENSMUSG00000020230	Prmt2	protein_coding	protein arginine N-methyltransferase 2	0.0619015	0.684681	1	=	0.062497	0.678567	0.91685	=
ENSMUSG00000020231	Dip2a	protein_coding	disco interacting protein 2 homolog A	0.0263154	0.908342	1	=	-0.288657	0.193641	0.603809	=
ENSMUSG00000020232	Hmg20b	protein_coding	high mobility group 20B	-0.102489	0.55319	1	=	-0.159974	0.356257	0.745664	=
ENSMUSG00000020235	Fzr1	protein_coding	fizzy and cell division cycle 20 related 1	-0.114678	0.191639	0.952317	=	0.0431683	0.607071	0.888508	=
ENSMUSG00000020238	Ncln	protein_coding	nicalin	-0.0998312	0.386966	0.995969	=	-0.136594	0.222413	0.631782	=
ENSMUSG00000020248	Nfyb	protein_coding	nuclear transcription factor-Y beta	-0.052781	0.711878	1	=	-0.279435	0.061674	0.438168	=
ENSMUSG00000020250	Txnrd1	protein_coding	thioredoxin reductase 1	0.0306859	0.700182	1	=	-0.0894234	0.269091	0.671694	=
ENSMUSG00000020257	Wdr82	protein_coding	WD repeat domain containing 82	0.0865328	0.333526	0.995499	=	0.0463396	0.598234	0.883967	=
ENSMUSG00000020265	Sumo3	protein_coding	small ubiquitin-like modifier 3	0.073544	0.463644	1	=	-0.0720653	0.470043	0.818233	=
ENSMUSG00000020267	Hint1	protein_coding	histidine triad nucleotide binding protein 1	0.254071	0.022769	0.814133	=	0.182869	0.0831218	0.471703	=
ENSMUSG00000020271	Fbxw11	protein_coding	F-box and WD-40 domain protein 11	0.0865766	0.455337	1	=	-0.162966	0.159927	0.569207	=
ENSMUSG00000020277	Pfkl	protein_coding	phosphofructokinase, liver, B-type	-0.0674053	0.518865	1	=	0.04672	0.648365	0.904535	=
ENSMUSG00000020280	Pus10	protein_coding	pseudouridylate synthase 10	0.0165739	0.95004	1	=	-0.651903	0.0198494	0.36264	-
ENSMUSG00000020287	Mpg	protein_coding	N-methylpurine-DNA glycosylase	-0.115752	0.398979	0.998448	=	-0.16979	0.195491	0.605364	=
ENSMUSG00000020288	Ahsa2	protein_coding	AHA1, activator of heat shock protein ATPase 2	0.0700254	0.38899	0.996787	=	-0.239708	0.00771802	0.337052	=
ENSMUSG00000020290	Xpo1	protein_coding	exportin 1	-0.0616738	0.647462	1	=	-0.293677	0.0409721	0.405657	=
ENSMUSG00000020295	Hbq1a	protein_coding	hemoglobin, theta 1A	0.0923749	0.938233	1	=	-0.934409	0.160664	0.570059	=
ENSMUSG00000020297	Nsg2	protein_coding	neuron specific gene family member 2	0.213954	0.676766	1	=	0.306995	0.550375	0.862771	=
ENSMUSG00000020300	Cpeb4	protein_coding	cytoplasmic polyadenylation element binding protein 4	0.0220188	0.883537	1	=	-0.304356	0.0408026	0.405657	=
ENSMUSG00000020305	Asb3	protein_coding	ankyrin repeat and SOCS box-containing 3	-0.145493	0.418379	1	=	-0.196017	0.268549	0.671521	=
ENSMUSG00000020307	Cdc34	protein_coding	cell division cycle 34	0.00276867	0.976796	1	=	0.0919961	0.33235	0.727149	=
ENSMUSG00000020308	Tpgs1	protein_coding	tubulin polyglutamylase complex subunit 1	0.0463485	0.807299	1	=	0.0227761	0.897684	0.979183	=
ENSMUSG00000020309	Chac2	protein_coding	ChaC, cation transport regulator 2	-0.40975	0.0315933	0.829865	=	-0.292427	0.0761298	0.463749	=
ENSMUSG00000020311	Erlec1	protein_coding	endoplasmic reticulum lectin 1	-0.261707	0.115477	0.95009	=	-0.122376	0.405412	0.775696	=
ENSMUSG00000020315	Sptbn1	protein_coding	spectrin beta, non-erythrocytic 1	-0.0532917	0.754473	1	=	-0.141934	0.408532	0.7774	=
ENSMUSG00000020321	Mdh1	protein_coding	malate dehydrogenase 1, NAD (soluble)	0.0511685	0.515798	1	=	0.0844975	0.285053	0.686496	=
ENSMUSG00000020328	Nudcd2	protein_coding	NudC domain containing 2	-0.245248	0.0896069	0.944314	=	-0.331939	0.023612	0.370055	=
ENSMUSG00000020329	Polrmt	protein_coding	polymerase (RNA) mitochondrial (DNA directed)	-0.237853	0.264117	0.97593	=	-0.167808	0.39629	0.770777	=
ENSMUSG00000020330	Hmmr	protein_coding	hyaluronan mediated motility receptor (RHAMM)	-0.195415	0.696373	1	=	-1.16969	0.04721	0.41092	-
ENSMUSG00000020333	Acsl6	protein_coding	acyl-CoA synthetase long-chain family member 6	-0.106843	0.538911	1	=	-0.0194822	0.907832	0.982769	=
ENSMUSG00000020334	Slc22a4	protein_coding	solute carrier family 22 (organic cation transporter), member 4	-0.701949	0.455356	1	=	-0.0248926	0.973946	0.99536	=
ENSMUSG00000020340	Cyfip2	protein_coding	cytoplasmic FMR1 interacting protein 2	-0.152829	0.340164	0.995499	=	0.0710323	0.65087	0.905894	=
ENSMUSG00000020346	Mgat1	protein_coding	mannoside acetylglucosaminyltransferase 1	-0.255922	0.392045	0.997776	=	-0.223945	0.422461	0.78871	=
ENSMUSG00000020349	Ppp2ca	protein_coding	protein phosphatase 2 (formerly 2A), catalytic subunit, alpha isoform	0.107627	0.179065	0.95009	=	0.130316	0.105189	0.502499	=
ENSMUSG00000020358	Hnrnpab	protein_coding	heterogeneous nuclear ribonucleoprotein A/B	0.0358097	0.764888	1	=	0.0817028	0.498386	0.835462	=
ENSMUSG00000020361	Hspa4	protein_coding	heat shock protein 4	-0.1209	0.0681178	0.909482	=	-0.174364	0.0117835	0.340952	=
ENSMUSG00000020362	Cnot6	protein_coding	CCR4-NOT transcription complex, subunit 6	-0.0403162	0.804972	1	=	-0.392045	0.0250578	0.376802	=
ENSMUSG00000020366	Mapk9	protein_coding	mitogen-activated protein kinase 9	-0.0137314	0.916711	1	=	-0.0460702	0.718233	0.928351	=
ENSMUSG00000020368	Canx	protein_coding	calnexin	-0.0242887	0.771344	1	=	0.119914	0.162854	0.572012	=
ENSMUSG00000020372	Rack1	protein_coding	receptor for activated C kinase 1	0.0904925	0.340553	0.995499	=	0.148856	0.125219	0.526391	=
ENSMUSG00000020376	Rnf130	protein_coding	ring finger protein 130	0.113121	0.372018	0.995499	=	0.08243	0.502521	0.837811	=
ENSMUSG00000020380	Rad50	protein_coding	RAD50 double strand break repair protein	-0.114109	0.736185	1	=	-0.79163	0.0221502	0.364087	-
ENSMUSG00000020385	Clk4	protein_coding	CDC like kinase 4	-0.108525	0.567189	1	=	-0.425566	0.0349914	0.39734	=
ENSMUSG00000020386	Sar1b	protein_coding	secretion associated Ras related GTPase 1B	0.237582	0.0195797	0.814133	=	0.00610251	0.944556	0.991301	=
ENSMUSG00000020389	Cdkl3	protein_coding	cyclin-dependent kinase-like 3	0.0750297	0.778085	1	=	-0.343108	0.179983	0.594367	=
ENSMUSG00000020390	Ube2b	protein_coding	ubiquitin-conjugating enzyme E2B	0.0844218	0.37133	0.995499	=	0.0494038	0.589579	0.880755	=
ENSMUSG00000020392	Cdkn2aipnl	protein_coding	CDKN2A interacting protein N-terminal like	-0.0207775	0.86243	1	=	0.0551475	0.65683	0.908211	=
ENSMUSG00000020397	Med7	protein_coding	mediator complex subunit 7	0.0257664	0.780436	1	=	-0.371111	0.000752587	0.31442	=
ENSMUSG00000020400	Tnip1	protein_coding	TNFAIP3 interacting protein 1	0.0570283	0.739524	1	=	-0.37149	0.0352173	0.39904	=
ENSMUSG00000020402	Vdac1	protein_coding	voltage-dependent anion channel 1	0.0391071	0.706633	1	=	0.0925138	0.376448	0.757885	=
ENSMUSG00000020409	Slu7	protein_coding	SLU7 splicing factor homolog (S. cerevisiae)	-0.0983636	0.319825	0.990119	=	-0.345708	0.00219784	0.31442	=
ENSMUSG00000020412	Ascc2	protein_coding	activating signal cointegrator 1 complex subunit 2	-0.440846	0.000788223	0.63549	=	-0.18317	0.0847017	0.473959	=
ENSMUSG00000020415	Pttg1	protein_coding	pituitary tumor-transforming gene 1	-0.0774807	0.551936	1	=	-0.568853	0.000499646	0.308047	-
ENSMUSG00000020423	Btg2	protein_coding	B cell translocation gene 2, anti-proliferative	-0.136892	0.307089	0.986477	=	-0.235027	0.0755792	0.46165	=
ENSMUSG00000020429	Igfbp1	protein_coding	insulin-like growth factor binding protein 1	4.83706	0.430264	1	=	0.577844	0.632925	0.900037	=
ENSMUSG00000020430	Pes1	protein_coding	pescadillo ribosomal biogenesis factor 1	-0.158732	0.121382	0.95009	=	-0.0743296	0.444384	0.801311	=
ENSMUSG00000020432	Tcn2	protein_coding	transcobalamin 2	0.128817	0.582112	1	=	-0.175208	0.421895	0.78871	=
ENSMUSG00000020436	Gabrg2	protein_coding	gamma-aminobutyric acid (GABA) A receptor, subunit gamma 2	0.0801155	0.849673	1	=	-0.0772864	0.849717	0.967704	=
ENSMUSG00000020439	Smtn	protein_coding	smoothelin	-0.318279	0.0936067	0.944314	=	-0.316304	0.0914741	0.482017	=
ENSMUSG00000020440	Arf5	protein_coding	ADP-ribosylation factor 5	0.153346	0.0888161	0.944314	=	0.137632	0.117677	0.519661	=
ENSMUSG00000020441	2310033P09Rik	protein_coding	RIKEN cDNA 2310033P09 gene	-0.0724093	0.679676	1	=	-0.0166599	0.920109	0.985059	=
ENSMUSG00000020444	Guk1	protein_coding	guanylate kinase 1	-0.000326014	0.998169	1	=	0.0908905	0.506896	0.840629	=
ENSMUSG00000020448	Rnf185	protein_coding	ring finger protein 185	-0.122139	0.39126	0.997776	=	-0.308955	0.0361139	0.400783	=
ENSMUSG00000020451	Limk2	protein_coding	LIM motif-containing protein kinase 2	0.0224701	0.879661	1	=	-0.10613	0.462365	0.812902	=
ENSMUSG00000020453	Patz1	protein_coding	POZ (BTB) and AT hook containing zinc finger 1	-0.0459048	0.732713	1	=	-0.128535	0.342617	0.736157	=
ENSMUSG00000020454	Eif4enif1	protein_coding	eukaryotic translation initiation factor 4E nuclear import factor 1	-0.135627	0.343786	0.995499	=	-0.172277	0.223763	0.633214	=
ENSMUSG00000020456	Ogdh	protein_coding	oxoglutarate (alpha-ketoglutarate) dehydrogenase (lipoamide)	0.145017	0.0752104	0.940729	=	-0.0298466	0.697199	0.921597	=
ENSMUSG00000020457	Drg1	protein_coding	developmentally regulated GTP binding protein 1	-0.0726341	0.508054	1	=	-0.213677	0.0603961	0.434652	=
ENSMUSG00000020458	Rtn4	protein_coding	reticulon 4	0.0184628	0.839065	1	=	-0.055049	0.546355	0.860696	=
ENSMUSG00000020459	Mtif2	protein_coding	mitochondrial translational initiation factor 2	-0.153829	0.489342	1	=	-0.145791	0.491981	0.832752	=
ENSMUSG00000020460	Rps27a	protein_coding	ribosomal protein S27A	-0.060944	0.716456	1	=	0.204523	0.231267	0.640436	=
ENSMUSG00000020462	Cfap36	protein_coding	cilia and flagella associated protein 36	-0.0135744	0.916451	1	=	-0.125774	0.311744	0.708183	=
ENSMUSG00000020463	Ppp4r3b	protein_coding	protein phosphatase 4 regulatory subunit 3B	-0.339855	0.045961	0.850278	=	-0.257468	0.109835	0.509027	=
ENSMUSG00000020464	Pnpt1	protein_coding	polyribonucleotide nucleotidyltransferase 1	0.0222818	0.904251	1	=	-0.35682	0.0441448	0.409014	=
ENSMUSG00000020469	Myl7	protein_coding	myosin, light polypeptide 7, regulatory	-2.08381	0.301107	0.984482	=	-2.68989	0.0981087	0.490824	=
ENSMUSG00000020471	Pold2	protein_coding	polymerase (DNA directed), delta 2, regulatory subunit	-0.366355	0.0337012	0.829865	=	-0.100255	0.517114	0.84651	=
ENSMUSG00000020476	Dbnl	protein_coding	drebrin-like	0.0537451	0.63469	1	=	0.0305886	0.784481	0.94472	=
ENSMUSG00000020477	Mrps24	protein_coding	mitochondrial ribosomal protein S24	0.194884	0.162386	0.95009	=	-0.077728	0.559715	0.868063	=
ENSMUSG00000020483	Dynll2	protein_coding	dynein light chain LC8-type 2	0.142655	0.115547	0.95009	=	0.160369	0.0776115	0.463833	=
ENSMUSG00000020484	Xbp1	protein_coding	X-box binding protein 1	0.0133096	0.916374	1	=	-0.00942427	0.937077	0.989245	=
ENSMUSG00000020485	Supt4a	protein_coding	suppressor of Ty 4A	0.0889118	0.449783	1	=	-0.169079	0.153643	0.56325	=
ENSMUSG00000020486	Sept4	protein_coding	septin 4	-0.137991	0.407534	0.998448	=	-0.123606	0.440851	0.798796	=
ENSMUSG00000020490	Btnl10	protein_coding	butyrophilin-like 10	-0.507388	0.621235	1	=	0.773115	0.196928	0.607489	=
ENSMUSG00000020492	Ska2	protein_coding	spindle and kinetochore associated complex subunit 2	0.0299367	0.809815	1	=	-0.232834	0.0728665	0.456713	=
ENSMUSG00000020496	Rnf187	protein_coding	ring finger protein 187	-0.0110111	0.928248	1	=	0.154041	0.212891	0.626069	=
ENSMUSG00000020513	Tubd1	protein_coding	tubulin, delta 1	-0.329657	0.206889	0.958297	=	-0.914219	0.0013519	0.31442	-
ENSMUSG00000020514	Mrpl22	protein_coding	mitochondrial ribosomal protein L22	-0.0682781	0.610268	1	=	-0.358241	0.0132058	0.340952	=
ENSMUSG00000020515	Cnot8	protein_coding	CCR4-NOT transcription complex, subunit 8	0.0758549	0.439161	1	=	-0.126797	0.196457	0.606858	=
ENSMUSG00000020519	Sap30l	protein_coding	SAP30-like	0.0618257	0.828477	1	=	0.199922	0.167962	0.577942	=
ENSMUSG00000020522	Mfap3	protein_coding	microfibrillar-associated protein 3	0.0188944	0.908662	1	=	-0.159183	0.325974	0.722551	=
ENSMUSG00000020523	Fam114a2	protein_coding	family with sequence similarity 114, member A2	-0.288251	0.030361	0.825819	=	-0.222295	0.0731782	0.457401	=
ENSMUSG00000020524	Gria1	protein_coding	glutamate receptor, ionotropic, AMPA1 (alpha 1)	0.0161992	0.942552	1	=	-0.07993	0.716664	0.9279	=
ENSMUSG00000020525	Ppm1d	protein_coding	protein phosphatase 1D magnesium-dependent, delta isoform	0.0443682	0.726564	1	=	-0.351622	0.0106378	0.340952	=
ENSMUSG00000020526	Znhit3	protein_coding	zinc finger, HIT type 3	0.0323119	0.837089	1	=	-0.0423752	0.778311	0.942735	=
ENSMUSG00000020528	Prpsap2	protein_coding	phosphoribosyl pyrophosphate synthetase-associated protein 2	-0.0374208	0.744569	1	=	-0.057221	0.613235	0.891226	=
ENSMUSG00000020530	Ggnbp2	protein_coding	gametogenetin binding protein 2	-0.0646788	0.379446	0.995499	=	-0.0269598	0.709233	0.924792	=
ENSMUSG00000020532	Acaca	protein_coding	acetyl-Coenzyme A carboxylase alpha	-0.026404	0.818943	1	=	-0.129067	0.264227	0.665873	=
ENSMUSG00000020534	Shmt1	protein_coding	serine hydroxymethyltransferase 1 (soluble)	-0.351712	0.445657	1	=	-0.123327	0.794679	0.949038	=
ENSMUSG00000020536	Llgl1	protein_coding	LLGL1 scribble cell polarity complex component	0.0681269	0.593677	1	=	-0.162782	0.214287	0.627616	=
ENSMUSG00000020537	Drg2	protein_coding	developmentally regulated GTP binding protein 2	-0.132681	0.272392	0.97593	=	-0.0290336	0.802398	0.95218	=
ENSMUSG00000020538	Srebf1	protein_coding	sterol regulatory element binding transcription factor 1	-0.115147	0.349291	0.995499	=	-0.191059	0.120675	0.523418	=
ENSMUSG00000020541	Tom1l1	protein_coding	target of myb1-like 1 (chicken)	-0.130324	0.446447	1	=	-0.274638	0.071998	0.456381	=
ENSMUSG00000020544	Cox11	protein_coding	cytochrome c oxidase assembly protein 11, copper chaperone	-0.0977783	0.588493	1	=	-0.0627812	0.702765	0.923249	=
ENSMUSG00000020547	Bzw2	protein_coding	basic leucine zipper and W2 domains 2	0.0494958	0.553663	1	=	-0.0281413	0.734456	0.930766	=
ENSMUSG00000020549	Elac2	protein_coding	elaC ribonuclease Z 2	-0.0682488	0.580041	1	=	-0.047173	0.694311	0.920825	=
ENSMUSG00000020570	Sypl	protein_coding	synaptophysin-like protein	0.076766	0.730901	1	=	-0.0728342	0.726734	0.928986	=
ENSMUSG00000020571	Pdia6	protein_coding	protein disulfide isomerase associated 6	-0.0510045	0.453342	1	=	0.028228	0.674743	0.915671	=
ENSMUSG00000020577	Tspan13	protein_coding	tetraspanin 13	-0.0214835	0.85306	1	=	0.203623	0.0125017	0.340952	=
ENSMUSG00000020585	Laptm4a	protein_coding	lysosomal-associated protein transmembrane 4A	-0.0181661	0.886318	1	=	-0.0242954	0.845165	0.96686	=
ENSMUSG00000020589	Fam49a	protein_coding	family with sequence similarity 49, member A	0.201899	0.233022	0.966746	=	-0.02005	0.902804	0.980756	=
ENSMUSG00000020592	Sdc1	protein_coding	syndecan 1	-0.269409	0.303608	0.985012	=	-0.0142552	0.955795	0.993782	=
ENSMUSG00000020594	Pum2	protein_coding	pumilio RNA-binding family member 2	-0.0760838	0.475343	1	=	-0.165729	0.130546	0.532817	=
ENSMUSG00000020598	Nrcam	protein_coding	neuronal cell adhesion molecule	0.0249182	0.966046	1	=	-0.0288718	0.96059	0.993782	=
ENSMUSG00000020601	Trib2	protein_coding	tribbles pseudokinase 2	-0.103938	0.492691	1	=	0.0673406	0.648791	0.904535	=
ENSMUSG00000020608	Smc6	protein_coding	structural maintenance of chromosomes 6	-0.217844	0.0512374	0.870721	=	-0.371736	0.00212385	0.31442	=
ENSMUSG00000020609	Apob	protein_coding	apolipoprotein B	2.62071	0.329723	0.991914	=	1.54618	0.36514	0.751578	=
ENSMUSG00000020610	Amz2	protein_coding	archaelysin family metallopeptidase 2	0.0266403	0.856369	1	=	-0.0373694	0.794903	0.949038	=
ENSMUSG00000020612	Prkar1a	protein_coding	protein kinase, cAMP dependent regulatory, type I, alpha	0.0604524	0.424966	1	=	-0.0433337	0.564021	0.869388	=
ENSMUSG00000020620	Abca8b	protein_coding	ATP-binding cassette, sub-family A (ABC1), member 8b	0.787886	0.173777	0.95009	=	0.402722	0.333603	0.728435	=
ENSMUSG00000020623	Map2k6	protein_coding	mitogen-activated protein kinase kinase 6	0.0163332	0.900467	1	=	-0.184173	0.170019	0.582154	=
ENSMUSG00000020629	Adi1	protein_coding	acireductone dioxygenase 1	0.00926237	0.958171	1	=	-0.0111343	0.946877	0.991953	=
ENSMUSG00000020634	Ubxn2a	protein_coding	UBX domain protein 2A	-0.10632	0.478082	1	=	-0.0573794	0.681335	0.917834	=
ENSMUSG00000020640	Itsn2	protein_coding	intersectin 2	-0.385799	0.0915121	0.944314	=	-0.395279	0.0627342	0.439252	=
ENSMUSG00000020641	Rsad2	protein_coding	radical S-adenosyl methionine domain containing 2	1.67274	0.234307	0.967123	=	-0.0145963	0.983421	0.997496	=
ENSMUSG00000020644	Id2	protein_coding	inhibitor of DNA binding 2	0.340234	0.0148305	0.807302	=	0.123568	0.326735	0.722853	=
ENSMUSG00000020646	Mboat2	protein_coding	membrane bound O-acyltransferase domain containing 2	0.0346966	0.73934	1	=	-0.0115955	0.908211	0.982769	=
ENSMUSG00000020647	Ncoa1	protein_coding	nuclear receptor coactivator 1	0.130141	0.342573	0.995499	=	-0.195974	0.155113	0.564409	=
ENSMUSG00000020649	Rrm2	protein_coding	ribonucleotide reductase M2	-0.140684	0.548676	1	=	-0.481347	0.0653371	0.44209	=
ENSMUSG00000020654	Adcy3	protein_coding	adenylate cyclase 3	-0.153857	0.323022	0.990119	=	0.0715344	0.615086	0.891912	=
ENSMUSG00000020658	Efr3b	protein_coding	EFR3 homolog B	0.0682841	0.838487	1	=	0.0953444	0.771578	0.939683	=
ENSMUSG00000020659	Cbll1	protein_coding	Casitas B-lineage lymphoma-like 1	-0.0259984	0.848718	1	=	-0.229935	0.0926441	0.483194	=
ENSMUSG00000020661	Dnmt3a	protein_coding	DNA methyltransferase 3A	-0.149349	0.129453	0.95009	=	0.0482525	0.610589	0.890315	=
ENSMUSG00000020664	Dld	protein_coding	dihydrolipoamide dehydrogenase	0.0267087	0.782645	1	=	-0.13603	0.159901	0.569207	=
ENSMUSG00000020668	Kif3c	protein_coding	kinesin family member 3C	-0.0158992	0.925204	1	=	-0.0807162	0.630336	0.898607	=
ENSMUSG00000020669	Sh3yl1	protein_coding	Sh3 domain YSC-like 1	0.176432	0.353963	0.995499	=	0.00885589	0.960088	0.993782	=
ENSMUSG00000020671	Rab10	protein_coding	RAB10, member RAS oncogene family	0.0402784	0.628454	1	=	-0.00513468	0.949583	0.992512	=
ENSMUSG00000020674	Pxdn	protein_coding	peroxidasin	0.0720337	0.694244	1	=	-0.191344	0.281564	0.682802	=
ENSMUSG00000020677	Ddx52	protein_coding	DEAD (Asp-Glu-Ala-Asp) box polypeptide 52	0.146726	0.360375	0.995499	=	-0.16675	0.274768	0.677926	=
ENSMUSG00000020680	Taf15	protein_coding	TATA-box binding protein associated factor 15	-0.165296	0.0435254	0.843774	=	-0.147382	0.0667707	0.443488	=
ENSMUSG00000020687	Cdc27	protein_coding	cell division cycle 27	-0.198603	0.101976	0.94837	=	-0.097927	0.383097	0.761302	=
ENSMUSG00000020689	Itgb3	protein_coding	integrin beta 3	0.00172763	0.99764	1	=	0.292989	0.296668	0.697767	=
ENSMUSG00000020694	Tlk2	protein_coding	tousled-like kinase 2 (Arabidopsis)	-0.0340657	0.765339	1	=	-0.244155	0.0431888	0.408785	=
ENSMUSG00000020696	Rffl	protein_coding	ring finger and FYVE like domain containing protein	-0.017626	0.97279	1	=	-0.352753	0.486631	0.827635	=
ENSMUSG00000020697	Lig3	protein_coding	ligase III, DNA, ATP-dependent	-0.0504793	0.544642	1	=	-0.216411	0.0169345	0.354393	=
ENSMUSG00000020701	Tmem132e	protein_coding	transmembrane protein 132E	0.0447858	0.864051	1	=	0.129528	0.530929	0.854788	=
ENSMUSG00000020705	Ddx42	protein_coding	DEAD (Asp-Glu-Ala-Asp) box polypeptide 42	-0.103628	0.282485	0.976094	=	-0.221949	0.0276247	0.382767	=
ENSMUSG00000020706	Ftsj3	protein_coding	FtsJ RNA methyltransferase homolog 3 (E. coli)	-0.223096	0.0858998	0.944314	=	-0.104438	0.380348	0.759888	=
ENSMUSG00000020708	Psmc5	protein_coding	protease (prosome, macropain) 26S subunit, ATPase 5	-0.102041	0.25326	0.97593	=	0.108573	0.217571	0.628586	=
ENSMUSG00000020716	Nf1	protein_coding	neurofibromin 1	0.124446	0.406454	0.998448	=	-0.126567	0.391139	0.766983	=
ENSMUSG00000020719	Ddx5	protein_coding	DEAD (Asp-Glu-Ala-Asp) box polypeptide 5	0.0913591	0.279985	0.97593	=	0.148917	0.0871025	0.477531	=
ENSMUSG00000020720	Psmd12	protein_coding	proteasome (prosome, macropain) 26S subunit, non-ATPase, 12	-0.0754733	0.300877	0.984482	=	-0.0873504	0.229457	0.639506	=
ENSMUSG00000020723	Cacng4	protein_coding	calcium channel, voltage-dependent, gamma subunit 4	-0.0515535	0.887271	1	=	0.190529	0.581133	0.878017	=
ENSMUSG00000020733	Slc9a3r1	protein_coding	solute carrier family 9 (sodium/hydrogen exchanger), member 3 regulator 1	-0.0411841	0.923239	1	=	-0.0282162	0.976308	0.995883	=
ENSMUSG00000020736	Nt5c	protein_coding	5',3'-nucleotidase, cytosolic	0.0241296	0.893359	1	=	-0.0554434	0.75132	0.935714	=
ENSMUSG00000020737	Jpt1	protein_coding	Jupiter microtubule associated homolog 1	0.128546	0.215783	0.958674	=	0.161577	0.124463	0.525997	=
ENSMUSG00000020738	Sumo2	protein_coding	small ubiquitin-like modifier 2	0.0192555	0.898012	1	=	0.242225	0.112273	0.513113	=
ENSMUSG00000020739	Nup85	protein_coding	nucleoporin 85	0.0201045	0.914004	1	=	-0.309611	0.106386	0.503174	=
ENSMUSG00000020740	Gga3	protein_coding	golgi associated, gamma adaptin ear containing, ARF binding protein 3	-0.0197346	0.881221	1	=	-0.171309	0.188507	0.600745	=
ENSMUSG00000020741	Cluh	protein_coding	clustered mitochondria (cluA/CLU1) homolog	-0.17286	0.229052	0.965644	=	-0.0253383	0.848416	0.967456	=
ENSMUSG00000020743	Mif4gd	protein_coding	MIF4G domain containing	0.140203	0.750755	1	=	-0.00708816	0.984267	0.997496	=
ENSMUSG00000020745	Pafah1b1	protein_coding	platelet-activating factor acetylhydrolase, isoform 1b, subunit 1	0.0576229	0.487271	1	=	0.0395973	0.62933	0.898317	=
ENSMUSG00000020747	Tmem94	protein_coding	transmembrane protein 94	0.0783877	0.584476	1	=	-0.0845463	0.540267	0.858603	=
ENSMUSG00000020755	Sap30bp	protein_coding	SAP30 binding protein	-0.0283109	0.750724	1	=	-0.14024	0.121574	0.52372	=
ENSMUSG00000020766	Galk1	protein_coding	galactokinase 1	-0.254131	0.0606094	0.897797	=	-0.0161	0.98497	0.997788	=
ENSMUSG00000020770	Unk	protein_coding	unkempt family zinc finger	-0.111286	0.406971	0.998448	=	-0.211656	0.114606	0.517578	=
ENSMUSG00000020775	Mrpl38	protein_coding	mitochondrial ribosomal protein L38	-0.108303	0.558183	1	=	0.0100211	0.954719	0.993641	=
ENSMUSG00000020776	Fbf1	protein_coding	Fas (TNFRSF6) binding factor 1	0.00678991	0.968089	1	=	-0.323544	0.0687609	0.448433	=
ENSMUSG00000020777	Acox1	protein_coding	acyl-Coenzyme A oxidase 1, palmitoyl	0.0541184	0.709044	1	=	-0.0297857	0.834298	0.963255	=
ENSMUSG00000020778	Ten1	protein_coding	TEN1 telomerase capping complex subunit	-0.100037	0.571983	1	=	-0.127147	0.448929	0.804129	=
ENSMUSG00000020780	Srp68	protein_coding	signal recognition particle 68	-0.0891332	0.347692	0.995499	=	-0.158293	0.0994595	0.494269	=
ENSMUSG00000020781	Tsen54	protein_coding	tRNA splicing endonuclease subunit 54	-0.155442	0.641228	1	=	-0.11968	0.694406	0.920825	=
ENSMUSG00000020782	Llgl2	protein_coding	LLGL2 scribble cell polarity complex component	0.641031	0.391456	0.997776	=	0.237767	0.607739	0.888508	=
ENSMUSG00000020790	Ankfy1	protein_coding	ankyrin repeat and FYVE domain containing 1	0.0784623	0.555056	1	=	-0.174585	0.190965	0.600745	=
ENSMUSG00000020792	Exoc7	protein_coding	exocyst complex component 7	-0.069579	0.507558	1	=	-0.0476969	0.64222	0.903128	=
ENSMUSG00000020794	Ube2g1	protein_coding	ubiquitin-conjugating enzyme E2G 1	-0.14174	0.135979	0.95009	=	-0.141995	0.129556	0.532308	=
ENSMUSG00000020801	Med31	protein_coding	mediator complex subunit 31	0.169228	0.213208	0.958674	=	0.195468	0.129339	0.531819	=
ENSMUSG00000020802	Ube2o	protein_coding	ubiquitin-conjugating enzyme E2O	-0.106652	0.151959	0.95009	=	-0.222884	0.00551892	0.321412	=
ENSMUSG00000020803	Txndc17	protein_coding	thioredoxin domain containing 17	-0.213193	0.100284	0.945214	=	-0.134419	0.261988	0.661981	=
ENSMUSG00000020807	4933427D14Rik	protein_coding	RIKEN cDNA 4933427D14 gene	-0.316148	0.213038	0.958674	=	-0.086104	0.71054	0.925459	=
ENSMUSG00000020808	Pimreg	protein_coding	PICALM interacting mitotic regulator	-0.0626405	0.784578	1	=	-0.356656	0.180739	0.595777	=
ENSMUSG00000020811	Wscd1	protein_coding	WSC domain containing 1	-0.0838701	0.681928	1	=	0.145787	0.463319	0.813742	=
ENSMUSG00000020817	Rabep1	protein_coding	rabaptin, RAB GTPase binding effector protein 1	-0.0302191	0.693737	1	=	-0.260806	0.00300868	0.31442	=
ENSMUSG00000020818	Mfsd11	protein_coding	major facilitator superfamily domain containing 11	-0.28806	0.0283633	0.825819	=	-0.0291776	0.803692	0.952344	=
ENSMUSG00000020823	Sec14l1	protein_coding	SEC14-like lipid binding 1	-0.00642792	0.941747	1	=	-0.133923	0.137662	0.540772	=
ENSMUSG00000020827	Mink1	protein_coding	misshapen-like kinase 1 (zebrafish)	-0.313515	0.0544909	0.879804	=	-0.174151	0.242981	0.6492	=
ENSMUSG00000020831	0610010K14Rik	protein_coding	RIKEN cDNA 0610010K14 gene	-0.143296	0.272649	0.97593	=	0.140335	0.274755	0.677926	=
ENSMUSG00000020834	Dhrs13	protein_coding	dehydrogenase/reductase (SDR family) member 13	0.374654	0.089126	0.944314	=	0.196911	0.303667	0.702869	=
ENSMUSG00000020840	Blmh	protein_coding	bleomycin hydrolase	0.00295074	0.968775	1	=	-0.0844446	0.269342	0.672136	=
ENSMUSG00000020841	Cpd	protein_coding	carboxypeptidase D	-0.0973627	0.63085	1	=	-0.246329	0.206993	0.618911	=
ENSMUSG00000020843	Timm22	protein_coding	translocase of inner mitochondrial membrane 22	-0.21968	0.125931	0.95009	=	0.0604809	0.648821	0.904535	=
ENSMUSG00000020849	Ywhae	protein_coding	tyrosine 3-monooxygenase/tryptophan 5-monooxygenase activation protein, epsilon polypeptide	0.122588	0.368767	0.995499	=	0.323906	0.026733	0.380934	=
ENSMUSG00000020850	Prpf8	protein_coding	pre-mRNA processing factor 8	-0.0204317	0.895999	1	=	-0.130825	0.40517	0.775491	=
ENSMUSG00000020857	Nme2	protein_coding	NME/NM23 nucleoside diphosphate kinase 2	0.0799956	0.424243	1	=	0.135577	0.179381	0.593088	=
ENSMUSG00000020859	Spag9	protein_coding	sperm associated antigen 9	-0.0189757	0.894769	1	=	-0.267121	0.0755256	0.46165	=
ENSMUSG00000020863	Luc7l3	protein_coding	LUC7-like 3 (S. cerevisiae)	-0.14906	0.168384	0.95009	=	-0.0473898	0.650928	0.905894	=
ENSMUSG00000020869	Lrrc59	protein_coding	leucine rich repeat containing 59	0.107331	0.320334	0.990119	=	-0.0564965	0.591172	0.881851	=
ENSMUSG00000020870	Cdc34b	protein_coding	cell division cycle 34B	0.109006	0.566965	1	=	0.101174	0.563658	0.8693	=
ENSMUSG00000020873	Slc35b1	protein_coding	solute carrier family 35, member B1	0.0712541	0.575801	1	=	-0.0323473	0.789775	0.947299	=
ENSMUSG00000020875	Hoxb9	protein_coding	homeobox B9	0.332882	0.655229	1	=	0.381571	0.196555	0.606982	=
ENSMUSG00000020877	Scrn2	protein_coding	secernin 2	0.00127238	0.99368	1	=	-0.221348	0.156278	0.564668	=
ENSMUSG00000020882	Cacnb1	protein_coding	calcium channel, voltage-dependent, beta 1 subunit	0.00164132	0.995728	1	=	-0.0113465	0.969527	0.994776	=
ENSMUSG00000020886	Dlg4	protein_coding	discs large MAGUK scaffold protein 4	0.176302	0.468015	1	=	0.0339582	0.887317	0.97687	=
ENSMUSG00000020888	Dvl2	protein_coding	dishevelled segment polarity protein 2	-0.115809	0.425591	1	=	-0.197519	0.180802	0.595777	=
ENSMUSG00000020893	Per1	protein_coding	period circadian clock 1	0.109933	0.516962	1	=	-0.0253077	0.875727	0.97465	=
ENSMUSG00000020894	Vamp2	protein_coding	vesicle-associated membrane protein 2	0.154422	0.309981	0.986477	=	0.39056	0.0166114	0.353225	=
ENSMUSG00000020895	Tmem107	protein_coding	transmembrane protein 107	0.0339405	0.891394	1	=	-0.694128	0.00708901	0.329615	-
ENSMUSG00000020897	Aurkb	protein_coding	aurora kinase B	-0.253136	0.385437	0.995643	=	-0.523689	0.118053	0.519661	=
ENSMUSG00000020898	Ctc1	protein_coding	CTS telomere maintenance complex component 1	-0.12477	0.366517	0.995499	=	-0.271351	0.0574962	0.425435	=
ENSMUSG00000020899	Pfas	protein_coding	phosphoribosylformylglycinamidine synthase (FGAR amidotransferase)	-0.200822	0.448328	1	=	-0.412109	0.125872	0.526759	=
ENSMUSG00000020900	Myh10	protein_coding	myosin, heavy polypeptide 10, non-muscle	-0.121672	0.0834408	0.940729	=	-0.131479	0.063147	0.439252	=
ENSMUSG00000020902	Ntn1	protein_coding	netrin 1	-0.175471	0.296408	0.981308	=	-0.00804998	0.959426	0.993782	=
ENSMUSG00000020914	Top2a	protein_coding	topoisomerase (DNA) II alpha	-0.209471	0.658748	1	=	-1.29086	0.0190367	0.36264	-
ENSMUSG00000020917	Acly	protein_coding	ATP citrate lyase	-0.0236084	0.769771	1	=	-0.0900571	0.271768	0.674486	=
ENSMUSG00000020918	Kat2a	protein_coding	K(lysine) acetyltransferase 2A	-0.0751452	0.555804	1	=	-0.165544	0.189688	0.600745	=
ENSMUSG00000020919	Stat5b	protein_coding	signal transducer and activator of transcription 5B	0.0280764	0.86106	1	=	-0.0743994	0.61992	0.892791	=
ENSMUSG00000020922	Lsm12	protein_coding	LSM12 homolog	0.00367603	0.973439	1	=	0.125349	0.255652	0.656557	=
ENSMUSG00000020923	Ubtf	protein_coding	upstream binding transcription factor, RNA polymerase I	-0.125379	0.0668097	0.906506	=	-0.0225409	0.727676	0.928986	=
ENSMUSG00000020929	Eftud2	protein_coding	elongation factor Tu GTP binding domain containing 2	-0.043504	0.501273	1	=	-0.144777	0.0357005	0.400163	=
ENSMUSG00000020935	Dcakd	protein_coding	dephospho-CoA kinase domain containing	0.071593	0.357548	0.995499	=	0.128581	0.104631	0.501894	=
ENSMUSG00000020936	Nmt1	protein_coding	N-myristoyltransferase 1	-0.0445674	0.698257	1	=	0.0369919	0.740107	0.93277	=
ENSMUSG00000020946	Gosr2	protein_coding	golgi SNAP receptor complex member 2	0.0540995	0.607746	1	=	-0.0980206	0.347548	0.738585	=
ENSMUSG00000020949	Fkbp3	protein_coding	FK506 binding protein 3	0.0620755	0.484502	1	=	0.0326763	0.710413	0.925459	=
ENSMUSG00000020950	Foxg1	protein_coding	forkhead box G1	0.0596693	0.939143	1	=	-1.66886	0.086995	0.477531	=
ENSMUSG00000020952	Scfd1	protein_coding	Sec1 family domain containing 1	-0.0264906	0.780466	1	=	-0.119868	0.201759	0.612759	=
ENSMUSG00000020955	Ap4s1	protein_coding	adaptor-related protein complex AP-4, sigma 1	0.0602018	0.80903	1	=	0.010151	0.963931	0.993782	=
ENSMUSG00000020962	Gtf2a1	protein_coding	general transcription factor II A, 1	0.0802437	0.252799	0.97593	=	-0.077108	0.25939	0.659706	=
ENSMUSG00000020964	Sel1l	protein_coding	sel-1 suppressor of lin-12-like (C. elegans)	-0.00744389	0.939303	1	=	-0.0977701	0.316802	0.713641	=
ENSMUSG00000020974	Pole2	protein_coding	polymerase (DNA directed), epsilon 2 (p59 subunit)	-0.294771	0.517196	1	=	-0.588129	0.225393	0.634165	=
ENSMUSG00000020978	Klhdc2	protein_coding	kelch domain containing 2	0.0926557	0.282856	0.976094	=	0.0665842	0.431681	0.792365	=
ENSMUSG00000020982	Nemf	protein_coding	nuclear export mediator factor	-0.252719	0.0395255	0.843774	=	-0.509539	0.000255903	0.260506	-
ENSMUSG00000020986	Sec23a	protein_coding	SEC23 homolog A, COPII coat complex component	-0.0348325	0.756808	1	=	-0.191943	0.0956341	0.486838	=
ENSMUSG00000020993	Trappc6b	protein_coding	trafficking protein particle complex 6B	0.144582	0.298959	0.982561	=	-0.0514645	0.696397	0.921456	=
ENSMUSG00000020994	Pnn	protein_coding	pinin	-0.263844	0.00530777	0.697279	=	-0.170916	0.0501965	0.419423	=
ENSMUSG00000021000	Mia2	protein_coding	MIA SH3 domain ER export factor 2	-0.116957	0.670732	1	=	-0.142837	0.594623	0.882754	=
ENSMUSG00000021010	Npas3	protein_coding	neuronal PAS domain protein 3	0.0677141	0.848651	1	=	0.00873523	0.979584	0.996508	=
ENSMUSG00000021012	Zc3h14	protein_coding	zinc finger CCCH type containing 14	0.00722325	0.946048	1	=	-0.169172	0.124511	0.525997	=
ENSMUSG00000021013	Ttc8	protein_coding	tetratricopeptide repeat domain 8	-0.161317	0.364832	0.995499	=	-0.300937	0.0911497	0.480795	=
ENSMUSG00000021018	Polr2h	protein_coding	polymerase (RNA) II (DNA directed) polypeptide H	0.224797	0.0674625	0.906506	=	0.214862	0.0704479	0.45382	=
ENSMUSG00000021024	Psma6	protein_coding	proteasome (prosome, macropain) subunit, alpha type 6	0.174572	0.0306582	0.825819	=	-0.00680082	0.926975	0.986832	=
ENSMUSG00000021025	Nfkbia	protein_coding	nuclear factor of kappa light polypeptide gene enhancer in B cells inhibitor, alpha	0.0872892	0.570875	1	=	-0.336817	0.0324983	0.391863	=
ENSMUSG00000021027	Ralgapa1	protein_coding	Ral GTPase activating protein, alpha subunit 1	-0.0745533	0.713799	1	=	-0.331451	0.101997	0.497726	=
ENSMUSG00000021033	Gstz1	protein_coding	glutathione transferase zeta 1 (maleylacetoacetate isomerase)	0.109908	0.645869	1	=	0.116719	0.589496	0.880755	=
ENSMUSG00000021037	Ahsa1	protein_coding	AHA1, activator of heat shock protein ATPase 1	-0.0118892	0.892492	1	=	0.0470628	0.591097	0.881851	=
ENSMUSG00000021038	Vipas39	protein_coding	VPS33B interacting protein, apical-basolateral polarity regulator, spe-39 homolog	-0.0859122	0.61764	1	=	-0.38918	0.0324513	0.391863	=
ENSMUSG00000021039	Snw1	protein_coding	SNW domain containing 1	-0.186566	0.0226044	0.814133	=	-0.231256	0.00607103	0.325773	=
ENSMUSG00000021040	Slirp	protein_coding	SRA stem-loop interacting RNA binding protein	-0.128169	0.163437	0.95009	=	-0.223685	0.0202774	0.36264	=
ENSMUSG00000021047	Nova1	protein_coding	neuro-oncological ventral antigen 1	0.0454861	0.941726	1	=	0.0510236	0.932774	0.988103	=
ENSMUSG00000021048	Mthfd1	protein_coding	methylenetetrahydrofolate dehydrogenase (NADP+ dependent), methenyltetrahydrofolate cyclohydrolase, formyltetrahydrofolate synthase	-0.159948	0.355083	0.995499	=	-0.200844	0.24363	0.649676	=
ENSMUSG00000021051	Ppp2r5e	protein_coding	protein phosphatase 2, regulatory subunit B', epsilon	0.000512056	0.995789	1	=	-0.16587	0.096193	0.487219	=
ENSMUSG00000021057	Akap5	protein_coding	A kinase (PRKA) anchor protein 5	-0.237491	0.286337	0.97868	=	-0.0466414	0.82485	0.959842	=
ENSMUSG00000021061	Sptb	protein_coding	spectrin beta, erythrocytic	0.236345	0.34775	0.995499	=	0.0536814	0.695744	0.9213	=
ENSMUSG00000021065	Fut8	protein_coding	fucosyltransferase 8	-0.157776	0.349731	0.995499	=	-0.0869626	0.583793	0.879002	=
ENSMUSG00000021066	Atl1	protein_coding	atlastin GTPase 1	0.0482038	0.757196	1	=	-0.0662166	0.665272	0.910866	=
ENSMUSG00000021069	Pygl	protein_coding	liver glycogen phosphorylase	0.779121	0.140363	0.95009	=	0.152953	0.661128	0.908877	=
ENSMUSG00000021072	Tmx1	protein_coding	thioredoxin-related transmembrane protein 1	-0.111315	0.213344	0.958674	=	-0.0257459	0.757927	0.93763	=
ENSMUSG00000021076	Actr10	protein_coding	ARP10 actin-related protein 10	0.00164227	0.981558	1	=	0.0423181	0.549102	0.862193	=
ENSMUSG00000021079	Timm9	protein_coding	translocase of inner mitochondrial membrane 9	-0.0258497	0.821487	1	=	-0.143482	0.195481	0.605364	=
ENSMUSG00000021087	Rtn1	protein_coding	reticulon 1	0.196332	0.747354	1	=	0.333273	0.585154	0.879481	=
ENSMUSG00000021096	Ppm1a	protein_coding	protein phosphatase 1A, magnesium dependent, alpha isoform	0.0704627	0.494958	1	=	0.0132203	0.894994	0.978906	=
ENSMUSG00000021102	Glrx5	protein_coding	glutaredoxin 5	-0.0385539	0.789863	1	=	0.0293403	0.833641	0.963231	=
ENSMUSG00000021103	Mnat1	protein_coding	menage a trois 1	-0.319389	0.0165376	0.814133	=	-0.0353161	0.762538	0.938262	=
ENSMUSG00000021109	Hif1a	protein_coding	hypoxia inducible factor 1, alpha subunit	-0.0442685	0.611496	1	=	-0.160007	0.0777406	0.463833	=
ENSMUSG00000021111	Papola	protein_coding	poly (A) polymerase alpha	-0.107088	0.334431	0.995499	=	-0.236295	0.0427184	0.408785	=
ENSMUSG00000021114	Atp6v1d	protein_coding	ATPase, H+ transporting, lysosomal V1 subunit D	-0.190192	0.0401473	0.843774	=	0.128985	0.135513	0.536835	=
ENSMUSG00000021115	Vrk1	protein_coding	vaccinia related kinase 1	-0.0272057	0.826365	1	=	-0.357675	0.0102322	0.340952	=
ENSMUSG00000021116	Eif2s1	protein_coding	eukaryotic translation initiation factor 2, subunit 1 alpha	0.0958601	0.344533	0.995499	=	-0.117169	0.238168	0.643692	=
ENSMUSG00000021118	Plek2	protein_coding	pleckstrin 2	-0.844984	0.386075	0.995643	=	0.136349	0.793089	0.9485	=
ENSMUSG00000021124	Vti1b	protein_coding	vesicle transport through interaction with t-SNAREs 1B	-0.150418	0.371795	0.995499	=	-0.0995509	0.534279	0.85653	=
ENSMUSG00000021125	Arg2	protein_coding	arginase type II	-0.203654	0.411891	0.998448	=	-0.41518	0.0474013	0.41092	=
ENSMUSG00000021127	Zfp36l1	protein_coding	zinc finger protein 36, C3H type-like 1	-0.216137	0.0834851	0.940729	=	-0.045753	0.687227	0.918311	=
ENSMUSG00000021130	Galnt16	protein_coding	polypeptide N-acetylgalactosaminyltransferase 16	-0.0449754	0.890548	1	=	0.10743	0.730201	0.929282	=
ENSMUSG00000021131	Erh	protein_coding	ERH mRNA splicing and mitosis factor	0.166893	0.17982	0.95009	=	0.186083	0.136148	0.537733	=
ENSMUSG00000021134	Srsf5	protein_coding	serine/arginine-rich splicing factor 5	-0.0183525	0.863811	1	=	-0.0119675	0.910772	0.982769	=
ENSMUSG00000021136	Smoc1	protein_coding	SPARC related modular calcium binding 1	0.0298363	0.879902	1	=	0.101197	0.592049	0.882014	=
ENSMUSG00000021139	Gm20498	protein_coding	predicted gene 20498	0.17045	0.248655	0.97593	=	0.24833	0.0825539	0.471524	=
ENSMUSG00000021143	Pacs2	protein_coding	phosphofurin acidic cluster sorting protein 2	0.022419	0.887636	1	=	0.054067	0.724971	0.928986	=
ENSMUSG00000021144	Mta1	protein_coding	metastasis associated 1	-0.0610327	0.402028	0.998448	=	0.147938	0.0517802	0.422013	=
ENSMUSG00000021147	Wdr37	protein_coding	WD repeat domain 37	0.0981858	0.466712	1	=	-0.0584242	0.655865	0.907699	=
ENSMUSG00000021149	Gtpbp4	protein_coding	GTP binding protein 4	-0.194837	0.138695	0.95009	=	-0.277094	0.0378732	0.401509	=
ENSMUSG00000021156	Zmynd11	protein_coding	zinc finger, MYND domain containing 11	-0.154629	0.118268	0.95009	=	-0.0517464	0.587136	0.880117	=
ENSMUSG00000021171	Esyt2	protein_coding	extended synaptotagmin-like protein 2	0.0758713	0.660027	1	=	-0.203324	0.23009	0.639689	=
ENSMUSG00000021175	Cdca7l	protein_coding	cell division cycle associated 7 like	-0.509082	0.14039	0.95009	=	-0.138098	0.717907	0.928351	=
ENSMUSG00000021178	Psmc1	protein_coding	protease (prosome, macropain) 26S subunit, ATPase 1	-0.100162	0.193039	0.952317	=	0.0722495	0.336631	0.730009	=
ENSMUSG00000021190	Lgmn	protein_coding	legumain	0.21684	0.0312511	0.825819	=	-0.0978567	0.285975	0.686824	=
ENSMUSG00000021192	Golga5	protein_coding	golgi autoantigen, golgin subfamily a, 5	-0.375081	0.00421382	0.683139	=	-0.279744	0.0200657	0.36264	=
ENSMUSG00000021193	Pitrm1	protein_coding	pitrilysin metallepetidase 1	-0.311402	0.0138771	0.786194	=	-0.213197	0.0720945	0.456381	=
ENSMUSG00000021194	Chga	protein_coding	chromogranin A	-0.0697374	0.752254	1	=	0.0198063	0.925965	0.986603	=
ENSMUSG00000021203	Otub2	protein_coding	OTU domain, ubiquitin aldehyde binding 2	0.274706	0.254573	0.97593	=	-0.444391	0.0517704	0.422013	=
ENSMUSG00000021210	Akr1c6	protein_coding	aldo-keto reductase family 1, member C6	-0.44406	0.929577	1	=	2.14604	0.0806521	0.468796	=
ENSMUSG00000021211	Akr1c12	protein_coding	aldo-keto reductase family 1, member C12	-0.220761	0.841859	1	=	-0.204067	0.64145	0.903128	=
ENSMUSG00000021213	Akr1c13	protein_coding	aldo-keto reductase family 1, member C13	-0.559107	0.553231	1	=	-0.509207	0.231611	0.640436	=
ENSMUSG00000021215	Net1	protein_coding	neuroepithelial cell transforming gene 1	-0.261044	0.11477	0.95009	=	-0.328465	0.0400001	0.405657	=
ENSMUSG00000021217	Tshz3	protein_coding	teashirt zinc finger family member 3	0.143686	0.556689	1	=	0.0468968	0.818057	0.957313	=
ENSMUSG00000021218	Gdi2	protein_coding	guanosine diphosphate (GDP) dissociation inhibitor 2	0.0113079	0.860755	1	=	0.113267	0.092746	0.483194	=
ENSMUSG00000021221	Dpf3	protein_coding	D4, zinc and double PHD fingers, family 3	-0.24637	0.122674	0.95009	=	-0.0624044	0.676671	0.916421	=
ENSMUSG00000021222	Dcaf4	protein_coding	DDB1 and CUL4 associated factor 4	-0.0951298	0.541665	1	=	0.00292273	0.984098	0.997496	=
ENSMUSG00000021224	Numb	protein_coding	NUMB endocytic adaptor protein	0.0258203	0.900725	1	=	-0.399472	0.0587316	0.427952	=
ENSMUSG00000021235	Coq6	protein_coding	coenzyme Q6 monooxygenase	-0.181611	0.165764	0.95009	=	0.0919974	0.454816	0.807679	=
ENSMUSG00000021236	Entpd5	protein_coding	ectonucleoside triphosphate diphosphohydrolase 5	-0.405394	0.192521	0.952317	=	-0.0208308	0.933981	0.988394	=
ENSMUSG00000021238	Aldh6a1	protein_coding	aldehyde dehydrogenase family 6, subfamily A1	-0.122564	0.532454	1	=	-0.214836	0.251831	0.654443	=
ENSMUSG00000021241	Isca2	protein_coding	iron-sulfur cluster assembly 2	-0.086224	0.633879	1	=	-0.114254	0.512672	0.843994	=
ENSMUSG00000021242	Npc2	protein_coding	NPC intracellular cholesterol transporter 2	0.12008	0.146711	0.95009	=	0.0751225	0.331496	0.72644	=
ENSMUSG00000021243	Fcf1	protein_coding	FCF1 rRNA processing protein	-0.127712	0.257961	0.97593	=	-0.129205	0.246515	0.650902	=
ENSMUSG00000021244	Ylpm1	protein_coding	YLP motif containing 1	-0.0343724	0.7508	1	=	-0.299807	0.0120646	0.340952	=
ENSMUSG00000021248	Tmed10	protein_coding	transmembrane p24 trafficking protein 10	-0.144223	0.109868	0.95009	=	0.0513736	0.546028	0.860518	=
ENSMUSG00000021252	Erg28	protein_coding	ergosterol biosynthesis 28	0.210159	0.107679	0.949924	=	0.141747	0.24478	0.650491	=
ENSMUSG00000021256	Vash1	protein_coding	vasohibin 1	-0.127032	0.429045	1	=	-0.00974364	0.950097	0.992605	=
ENSMUSG00000021258	Ccnk	protein_coding	cyclin K	0.127619	0.483728	1	=	-0.367151	0.0471391	0.41092	=
ENSMUSG00000021262	Evl	protein_coding	Ena-vasodilator stimulated phosphoprotein	-0.00947056	0.929593	1	=	-0.00150265	0.988701	0.997937	=
ENSMUSG00000021264	Yy1	protein_coding	YY1 transcription factor	-0.111734	0.234809	0.967387	=	-0.0339603	0.70841	0.924524	=
ENSMUSG00000021266	Wars	protein_coding	tryptophanyl-tRNA synthetase	-0.0197332	0.811617	1	=	-0.124764	0.141296	0.546478	=
ENSMUSG00000021270	Hsp90aa1	protein_coding	heat shock protein 90, alpha (cytosolic), class A member 1	0.0866766	0.343916	0.995499	=	0.217345	0.0265288	0.380389	=
ENSMUSG00000021273	Fdft1	protein_coding	farnesyl diphosphate farnesyl transferase 1	-9.31507e-05	0.99895	1	=	0.103568	0.153654	0.56325	=
ENSMUSG00000021276	Cinp	protein_coding	cyclin-dependent kinase 2 interacting protein	0.126588	0.232492	0.966746	=	0.0446442	0.660112	0.908645	=
ENSMUSG00000021279	Cdc42bpb	protein_coding	CDC42 binding protein kinase beta	0.050738	0.735946	1	=	-0.0344823	0.81234	0.955344	=
ENSMUSG00000021280	Exoc3l4	protein_coding	exocyst complex component 3-like 4	-0.882363	0.135422	0.95009	=	-0.214655	0.518998	0.847654	=
ENSMUSG00000021281	Tnfaip2	protein_coding	tumor necrosis factor, alpha-induced protein 2	0.299262	0.808676	1	=	0.830752	0.244444	0.650298	=
ENSMUSG00000021282	Eif5	protein_coding	eukaryotic translation initiation factor 5	-0.0236607	0.749914	1	=	-0.00789789	0.914959	0.983507	=
ENSMUSG00000021285	Ppp1r13b	protein_coding	protein phosphatase 1, regulatory subunit 13B	0.0772571	0.679168	1	=	-0.139924	0.432289	0.792365	=
ENSMUSG00000021286	Zfyve21	protein_coding	zinc finger, FYVE domain containing 21	-0.334189	0.172045	0.95009	=	0.00838506	0.970019	0.994853	=
ENSMUSG00000021288	Klc1	protein_coding	kinesin light chain 1	0.0178803	0.894692	1	=	0.122656	0.369173	0.753956	=
ENSMUSG00000021290	Atp5mpl	protein_coding	ATP synthase membrane subunit 6.8PL	0.0304197	0.817094	1	=	0.160747	0.221413	0.631391	=
ENSMUSG00000021301	Hecw1	protein_coding	HECT, C2 and WW domain containing E3 ubiquitin protein ligase 1	0.0356508	0.862196	1	=	-0.197134	0.335372	0.730009	=
ENSMUSG00000021302	Ggps1	protein_coding	geranylgeranyl diphosphate synthase 1	0.0952534	0.634615	1	=	-0.196099	0.30848	0.705935	=
ENSMUSG00000021314	Amph	protein_coding	amphiphysin	0.122635	0.675518	1	=	0.175113	0.538669	0.858284	=
ENSMUSG00000021326	Trim27	protein_coding	tripartite motif-containing 27	-0.0352085	0.720813	1	=	-0.159429	0.115188	0.517922	=
ENSMUSG00000021327	Zkscan3	protein_coding	zinc finger with KRAB and SCAN domains 3	-0.272773	0.0523023	0.877202	=	-0.344141	0.0167496	0.353225	=
ENSMUSG00000021357	Exoc2	protein_coding	exocyst complex component 2	0.0123116	0.922126	1	=	-0.0928335	0.45323	0.806579	=
ENSMUSG00000021359	Tfap2a	protein_coding	transcription factor AP-2, alpha	-0.247221	0.519092	1	=	0.287226	0.409568	0.777727	=
ENSMUSG00000021361	Tmem14c	protein_coding	transmembrane protein 14C	-0.17856	0.21363	0.958674	=	-0.103802	0.422045	0.78871	=
ENSMUSG00000021364	Elovl2	protein_coding	elongation of very long chain fatty acids (FEN1/Elo2, SUR4/Elo3, yeast)-like 2	-0.00576097	0.985854	1	=	0.311108	0.310588	0.707723	=
ENSMUSG00000021368	Tbc1d7	protein_coding	TBC1 domain family, member 7	-0.131975	0.465863	1	=	-0.113346	0.512868	0.843994	=
ENSMUSG00000021374	Nup153	protein_coding	nucleoporin 153	-0.13227	0.425679	1	=	-0.365307	0.0336473	0.393607	=
ENSMUSG00000021376	Tpmt	protein_coding	thiopurine methyltransferase	-0.181408	0.271957	0.97593	=	-0.209608	0.180937	0.595777	=
ENSMUSG00000021377	Dek	protein_coding	DEK oncogene (DNA binding)	-0.120191	0.380888	0.995499	=	-0.175189	0.206319	0.618604	=
ENSMUSG00000021379	Id4	protein_coding	inhibitor of DNA binding 4	0.0622357	0.743199	1	=	0.196024	0.304698	0.703251	=
ENSMUSG00000021392	Nol8	protein_coding	nucleolar protein 8	-0.211029	0.0976037	0.944887	=	-0.195584	0.115022	0.517922	=
ENSMUSG00000021395	Spin1	protein_coding	spindlin 1	0.0429085	0.581375	1	=	0.0246706	0.746759	0.934541	=
ENSMUSG00000021400	Wrnip1	protein_coding	Werner helicase interacting protein 1	0.0401122	0.719233	1	=	-0.0182627	0.866138	0.972178	=
ENSMUSG00000021408	Ripk1	protein_coding	receptor (TNFRSF)-interacting serine-threonine kinase 1	-0.050611	0.839994	1	=	-0.10849	0.630446	0.898641	=
ENSMUSG00000021413	Prpf4b	protein_coding	pre-mRNA processing factor 4B	-0.0287282	0.673811	1	=	-0.156354	0.0317158	0.389699	=
ENSMUSG00000021417	Eci2	protein_coding	enoyl-Coenzyme A delta isomerase 2	-0.00819141	0.941187	1	=	-0.0285895	0.794106	0.948799	=
ENSMUSG00000021420	Fars2	protein_coding	phenylalanine-tRNA synthetase 2 (mitochondrial)	-0.000321362	0.998587	1	=	0.0602983	0.726112	0.928986	=
ENSMUSG00000021427	Ssr1	protein_coding	signal sequence receptor, alpha	-0.1083	0.34704	0.995499	=	-0.0691613	0.533542	0.856494	=
ENSMUSG00000021428	Riok1	protein_coding	RIO kinase 1	0.106863	0.395282	0.99819	=	-0.414082	0.00317473	0.321412	=
ENSMUSG00000021453	Gadd45g	protein_coding	growth arrest and DNA-damage-inducible 45 gamma	0.0355407	0.785084	1	=	-0.194004	0.175138	0.588528	=
ENSMUSG00000021466	Ptch1	protein_coding	patched 1	-0.476169	0.00892737	0.758126	=	-0.273841	0.0868032	0.477531	=
ENSMUSG00000021477	Ctsl	protein_coding	cathepsin L	0.00877052	0.932072	1	=	0.0892852	0.382228	0.761189	=
ENSMUSG00000021481	Zfp346	protein_coding	zinc finger protein 346	-0.0584094	0.603009	1	=	0.0858206	0.431025	0.792278	=
ENSMUSG00000021484	Lman2	protein_coding	lectin, mannose-binding 2	-0.00471575	0.964115	1	=	-0.011462	0.909926	0.982769	=
ENSMUSG00000021485	Mxd3	protein_coding	Max dimerization protein 3	-0.144298	0.552686	1	=	-0.0201158	0.941815	0.990246	=
ENSMUSG00000021486	Prelid1	protein_coding	PRELI domain containing 1	0.0399922	0.677752	1	=	0.0919629	0.331759	0.726657	=
ENSMUSG00000021488	Nsd1	protein_coding	nuclear receptor-binding SET-domain protein 1	-0.103308	0.346635	0.995499	=	-0.180587	0.107094	0.504257	=
ENSMUSG00000021492	F12	protein_coding	coagulation factor XII (Hageman factor)	2.74677	0.250079	0.97593	=	0.581216	0.311862	0.708183	=
ENSMUSG00000021493	Pdlim7	protein_coding	PDZ and LIM domain 7	-0.221337	0.106654	0.949924	=	-0.13615	0.303765	0.702869	=
ENSMUSG00000021494	Ddx41	protein_coding	DEAD (Asp-Glu-Ala-Asp) box polypeptide 41	0.0259506	0.876976	1	=	-0.00816726	0.960536	0.993782	=
ENSMUSG00000021496	Pcbd2	protein_coding	pterin 4 alpha carbinolamine dehydratase/dimerization cofactor of hepatocyte nuclear factor 1 alpha (TCF1) 2	0.206355	0.507004	1	=	-0.450471	0.101431	0.497643	=
ENSMUSG00000021497	Txndc15	protein_coding	thioredoxin domain containing 15	-0.0864223	0.508386	1	=	0.00489821	0.968253	0.994543	=
ENSMUSG00000021500	Ddx46	protein_coding	DEAD (Asp-Glu-Ala-Asp) box polypeptide 46	-0.118439	0.272601	0.97593	=	-0.0572601	0.588584	0.880755	=
ENSMUSG00000021501	Caml	protein_coding	calcium modulating ligand	0.112103	0.289686	0.979042	=	-0.0871149	0.39247	0.768157	=
ENSMUSG00000021504	B4galt7	protein_coding	xylosylprotein beta1,4-galactosyltransferase, polypeptide 7 (galactosyltransferase I)	0.0846856	0.674278	1	=	0.206615	0.267939	0.671017	=
ENSMUSG00000021518	Ptdss1	protein_coding	phosphatidylserine synthase 1	0.0340906	0.81082	1	=	-0.0927282	0.495769	0.834327	=
ENSMUSG00000021519	Mterf3	protein_coding	mitochondrial transcription termination factor 3	-0.109468	0.585987	1	=	-0.338035	0.0940151	0.485674	=
ENSMUSG00000021520	Uqcrb	protein_coding	ubiquinol-cytochrome c reductase binding protein	0.000719378	0.993877	1	=	0.0488187	0.595522	0.882888	=
ENSMUSG00000021537	Cetn3	protein_coding	centrin 3	-0.0359287	0.686183	1	=	-0.039693	0.654292	0.90764	=
ENSMUSG00000021539	Lect2	protein_coding	leukocyte cell-derived chemotaxin 2	0	1	1	=	1.87715	0.162452	0.571555	=
ENSMUSG00000021540	Smad5	protein_coding	SMAD family member 5	-0.0470276	0.754832	1	=	-0.215319	0.160883	0.570059	=
ENSMUSG00000021546	Hnrnpk	protein_coding	heterogeneous nuclear ribonucleoprotein K	0.0955912	0.404224	0.998448	=	0.16671	0.154779	0.564215	=
ENSMUSG00000021548	Ccnh	protein_coding	cyclin H	-0.0817175	0.442207	1	=	-0.101198	0.332459	0.727149	=
ENSMUSG00000021549	Rasa1	protein_coding	RAS p21 protein activator 1	0.0835553	0.503405	1	=	-0.191512	0.126082	0.526759	=
ENSMUSG00000021552	Gkap1	protein_coding	G kinase anchoring protein 1	-0.0836587	0.650132	1	=	-0.327464	0.0786867	0.464946	=
ENSMUSG00000021555	Naa35	protein_coding	N(alpha)-acetyltransferase 35, NatC auxiliary subunit	-0.103235	0.387605	0.995969	=	0.0270271	0.816544	0.957079	=
ENSMUSG00000021556	Golm1	protein_coding	golgi membrane protein 1	-0.362835	0.0163345	0.814133	=	-0.208652	0.136437	0.538199	=
ENSMUSG00000021557	Agtpbp1	protein_coding	ATP/GTP binding protein 1	-0.00538015	0.970625	1	=	-0.167606	0.246736	0.650902	=
ENSMUSG00000021559	Dapk1	protein_coding	death associated protein kinase 1	0.122518	0.320131	0.990119	=	-0.0386555	0.746556	0.934399	=
ENSMUSG00000021569	Trip13	protein_coding	thyroid hormone receptor interactor 13	-0.279305	0.210844	0.958674	=	-0.414152	0.0851002	0.474765	=
ENSMUSG00000021576	Pdcd6	protein_coding	programmed cell death 6	-0.115239	0.379112	0.995499	=	-0.0138174	0.912939	0.982769	=
ENSMUSG00000021577	Sdha	protein_coding	succinate dehydrogenase complex, subunit A, flavoprotein (Fp)	-0.083043	0.335393	0.995499	=	-0.0137499	0.869081	0.972219	=
ENSMUSG00000021578	Ccdc127	protein_coding	coiled-coil domain containing 127	0.0218874	0.875233	1	=	-0.0680323	0.613425	0.891226	=
ENSMUSG00000051727	Kctd14	protein_coding	potassium channel tetramerisation domain containing 14	-1.51994	0.0188568	0.814133	-	-0.940136	0.152864	0.562714	=
ENSMUSG00000021585	Cast	protein_coding	calpastatin	-0.475622	0.00904167	0.758126	=	-0.0476936	0.735586	0.930798	=
ENSMUSG00000021589	Rhobtb3	protein_coding	Rho-related BTB domain containing 3	-0.216742	0.161213	0.95009	=	-0.21458	0.157435	0.566627	=
ENSMUSG00000021591	Glrx	protein_coding	glutaredoxin	0.0509189	0.747077	1	=	-0.0331973	0.810485	0.954959	=
ENSMUSG00000021595	Nsun2	protein_coding	NOL1/NOP2/Sun domain family member 2	0.0761665	0.543169	1	=	-0.201353	0.113666	0.515283	=
ENSMUSG00000021597	Slf1	protein_coding	SMC5-SMC6 complex localization factor 1	-0.0280889	0.909477	1	=	-0.378607	0.133419	0.534041	=
ENSMUSG00000021598	Med10	protein_coding	mediator complex subunit 10	-0.0976255	0.516116	1	=	-0.0127072	0.931075	0.987931	=
ENSMUSG00000021606	Ndufs6	protein_coding	NADH:ubiquinone oxidoreductase core subunit S6	0.282056	0.025624	0.814133	=	0.138455	0.229141	0.639411	=
ENSMUSG00000021607	Mrpl36	protein_coding	mitochondrial ribosomal protein L36	-0.0115642	0.93642	1	=	-0.107918	0.439739	0.797739	=
ENSMUSG00000021608	Lpcat1	protein_coding	lysophosphatidylcholine acyltransferase 1	0.061335	0.507496	1	=	0.0822698	0.366727	0.752038	=
ENSMUSG00000021610	Clptm1l	protein_coding	CLPTM1-like	-0.0818165	0.532532	1	=	-0.0305514	0.799952	0.950443	=
ENSMUSG00000021614	Vcan	protein_coding	versican	-0.0822789	0.713109	1	=	-0.287768	0.210076	0.622231	=
ENSMUSG00000021631	Mrps36-ps1	processed_pseudogene	mitichondrial ribosomal protein S36, pseudogene 1	-0.0339462	0.851461	1	=	-0.0643269	0.676363	0.916166	=
ENSMUSG00000021638	Ocln	protein_coding	occludin	0.517712	0.118205	0.95009	=	0.301721	0.194592	0.604661	=
ENSMUSG00000021639	Gtf2h2	protein_coding	general transcription factor II H, polypeptide 2	0.00289214	0.98576	1	=	-0.331414	0.0453694	0.409014	=
ENSMUSG00000021643	Serf1	protein_coding	small EDRK-rich factor 1	0.0353088	0.794852	1	=	0.147606	0.281208	0.682792	=
ENSMUSG00000044080	S100a1	protein_coding	S100 calcium binding protein A1	-1.39208	0.00372483	0.683139	-	0.220452	0.327956	0.724025	=
ENSMUSG00000116864	Gm3320	processed_pseudogene	predicted pseudogene 3320	-1.37371	0.0192014	0.814133	-	0.309665	0.633936	0.900488	=
ENSMUSG00000021647	Cartpt	protein_coding	CART prepropeptide	-0.0411338	0.902603	1	=	-0.0922118	0.655529	0.907699	=
ENSMUSG00000021650	Ptcd2	protein_coding	pentatricopeptide repeat domain 2	-0.0207855	0.906453	1	=	-0.14528	0.36964	0.754763	=
ENSMUSG00000021660	Btf3	protein_coding	basic transcription factor 3	0.0864658	0.365705	0.995499	=	0.0679036	0.474154	0.819734	=
ENSMUSG00000021661	Ankra2	protein_coding	ankyrin repeat, family A (RFXANK-like), 2	-0.185621	0.0859417	0.944314	=	-0.111891	0.271683	0.674486	=
ENSMUSG00000021665	Hexb	protein_coding	hexosaminidase B	0.204844	0.371813	0.995499	=	-0.203112	0.32876	0.724894	=
ENSMUSG00000021666	Gfm2	protein_coding	G elongation factor, mitochondrial 2	-0.00729224	0.961624	1	=	-0.31543	0.0442836	0.409014	=
ENSMUSG00000021668	Polk	protein_coding	polymerase (DNA directed), kappa	-0.405164	0.189977	0.952317	=	-0.673008	0.0223375	0.364087	-
ENSMUSG00000021669	Col4a3bp	protein_coding	collagen, type IV, alpha 3 (Goodpasture antigen) binding protein	-0.178479	0.215944	0.958674	=	-0.0715987	0.594085	0.88234	=
ENSMUSG00000021670	Hmgcr	protein_coding	3-hydroxy-3-methylglutaryl-Coenzyme A reductase	0.0251851	0.750516	1	=	0.0750153	0.347834	0.738585	=
ENSMUSG00000021676	Iqgap2	protein_coding	IQ motif containing GTPase activating protein 2	-0.251803	0.352319	0.995499	=	-0.208135	0.435055	0.794906	=
ENSMUSG00000060791	Gmfg	protein_coding	glia maturation factor, gamma	-1.31884	0.0190721	0.814133	-	-0.111234	0.760565	0.938017	=
ENSMUSG00000021686	Ap3b1	protein_coding	adaptor-related protein complex 3, beta 1 subunit	-0.301363	0.0281144	0.825819	=	-0.187079	0.132694	0.534041	=
ENSMUSG00000021687	Scamp1	protein_coding	secretory carrier membrane protein 1	0.105477	0.177151	0.95009	=	-0.0556124	0.457574	0.809647	=
ENSMUSG00000021692	Dimt1	protein_coding	DIM1 dimethyladenosine transferase 1-like (S. cerevisiae)	-0.122923	0.489562	1	=	-0.0544963	0.744622	0.93365	=
ENSMUSG00000021693	Kif2a	protein_coding	kinesin family member 2A	-0.0206668	0.719955	1	=	-0.0836943	0.15612	0.564668	=
ENSMUSG00000021697	Depdc1b	protein_coding	DEP domain containing 1B	-0.309328	0.498441	1	=	-0.730548	0.166835	0.576521	=
ENSMUSG00000021699	Pde4d	protein_coding	phosphodiesterase 4D, cAMP specific	0.248175	0.170248	0.95009	=	-0.124272	0.470887	0.818233	=
ENSMUSG00000021700	Rab3c	protein_coding	RAB3C, member RAS oncogene family	0.0243924	0.955311	1	=	0.0497227	0.906933	0.982769	=
ENSMUSG00000021701	Plk2	protein_coding	polo like kinase 2	-0.0560079	0.599733	1	=	-0.0957578	0.36973	0.754799	=
ENSMUSG00000021707	Dhfr	protein_coding	dihydrofolate reductase	0.0229421	0.921748	1	=	-0.35714	0.160961	0.570059	=
ENSMUSG00000021709	Erbin	protein_coding	Erbb2 interacting protein	-0.218662	0.325232	0.990341	=	-0.612748	0.0105885	0.340952	-
ENSMUSG00000021711	Trappc13	protein_coding	trafficking protein particle complex 13	0.0538682	0.598391	1	=	-0.309189	0.00625019	0.325773	=
ENSMUSG00000021712	Trim23	protein_coding	tripartite motif-containing 23	-0.0487136	0.727479	1	=	-0.105953	0.440972	0.798796	=
ENSMUSG00000021713	Ppwd1	protein_coding	peptidylprolyl isomerase domain and WD repeat containing 1	0.0107659	0.952227	1	=	-0.475846	0.0110808	0.340952	=
ENSMUSG00000021714	Cenpk	protein_coding	centromere protein K	-0.0381474	0.918472	1	=	-0.683169	0.0954766	0.486838	=
ENSMUSG00000021716	Srek1ip1	protein_coding	splicing regulatory glutamine/lysine-rich protein 1interacting protein 1	-0.194864	0.315369	0.990119	=	-0.330808	0.0870822	0.477531	=
ENSMUSG00000021720	Rnf180	protein_coding	ring finger protein 180	-0.153771	0.456885	1	=	-0.207931	0.306046	0.703692	=
ENSMUSG00000021733	Slc4a7	protein_coding	solute carrier family 4, sodium bicarbonate cotransporter, member 7	-0.320557	0.0103934	0.778908	=	-0.218037	0.063777	0.439518	=
ENSMUSG00000021737	Psmd6	protein_coding	proteasome (prosome, macropain) 26S subunit, non-ATPase, 6	-0.0972358	0.163395	0.95009	=	-0.0689349	0.311017	0.707723	=
ENSMUSG00000021741	Gm5457	processed_pseudogene	predicted pseudogene 5457	-0.0350906	0.888257	1	=	0.101991	0.448046	0.803676	=
ENSMUSG00000021743	Fezf2	protein_coding	Fez family zinc finger 2	-0.0807039	0.900207	1	=	-1.02525	0.268942	0.671618	=
ENSMUSG00000021745	Ptprg	protein_coding	protein tyrosine phosphatase, receptor type, G	-0.1928	0.41368	0.998448	=	-0.114064	0.617813	0.892791	=
ENSMUSG00000021748	Pdhb	protein_coding	pyruvate dehydrogenase (lipoamide) beta	-0.0994762	0.213706	0.958674	=	-0.0302552	0.691193	0.919766	=
ENSMUSG00000021751	Acox2	protein_coding	acyl-Coenzyme A oxidase 2, branched chain	1.25204	0.803834	1	=	0.794965	0.438015	0.796882	=
ENSMUSG00000021756	Il6st	protein_coding	interleukin 6 signal transducer	0.00632564	0.965191	1	=	-0.0501936	0.720535	0.928986	=
ENSMUSG00000021759	Plpp1	protein_coding	phospholipid phosphatase 1	0.0177872	0.923031	1	=	0.148814	0.359969	0.747808	=
ENSMUSG00000021760	Gpx8	protein_coding	glutathione peroxidase 8 (putative)	-0.248111	0.278119	0.97593	=	-0.132102	0.499853	0.836205	=
ENSMUSG00000021764	Ndufs4	protein_coding	NADH:ubiquinone oxidoreductase core subunit S4	0.13927	0.0991798	0.944887	=	0.169348	0.0457289	0.409014	=
ENSMUSG00000021767	Kat6b	protein_coding	K(lysine) acetyltransferase 6B	0.168215	0.355494	0.995499	=	-0.176651	0.330461	0.725762	=
ENSMUSG00000021770	Samd8	protein_coding	sterile alpha motif domain containing 8	-0.00578495	0.965662	1	=	-0.0194119	0.880756	0.97573	=
ENSMUSG00000021771	Vdac2	protein_coding	voltage-dependent anion channel 2	0.155773	0.0428416	0.843774	=	0.0322698	0.652207	0.906483	=
ENSMUSG00000021772	Nkiras1	protein_coding	NFKB inhibitor interacting Ras-like protein 1	-0.0923811	0.449725	1	=	0.0359456	0.752483	0.935714	=
ENSMUSG00000021774	Ube2e1	protein_coding	ubiquitin-conjugating enzyme E2E 1	0.0781611	0.276023	0.97593	=	0.0133637	0.84605	0.967323	=
ENSMUSG00000021782	Dlg5	protein_coding	discs large MAGUK scaffold protein 5	0.00842977	0.954091	1	=	-0.0627945	0.660807	0.908856	=
ENSMUSG00000021792	Prxl2a	protein_coding	peroxiredoxin like 2A	0.10603	0.535176	1	=	0.102697	0.535909	0.8571	=
ENSMUSG00000021794	Glud1	protein_coding	glutamate dehydrogenase 1	-0.00827912	0.953529	1	=	0.158469	0.255533	0.656557	=
ENSMUSG00000021806	Nid2	protein_coding	nidogen 2	-0.162945	0.380782	0.995499	=	-0.25477	0.161562	0.570146	=
ENSMUSG00000021807	Rtraf	protein_coding	RNA transcription, translation and transport factor	0.0566098	0.51595	1	=	0.159069	0.0745909	0.459854	=
ENSMUSG00000021810	Ecd	protein_coding	ecdysoneless cell cycle regulator	-0.149183	0.176898	0.95009	=	-0.044465	0.6649	0.910866	=
ENSMUSG00000021811	Dnajc9	protein_coding	DnaJ heat shock protein family (Hsp40) member C9	-0.14546	0.202097	0.955032	=	-0.0695232	0.532826	0.856263	=
ENSMUSG00000021814	Anxa7	protein_coding	annexin A7	-0.261315	0.274102	0.97593	=	-0.488612	0.0318839	0.39016	=
ENSMUSG00000021816	Ppp3cb	protein_coding	protein phosphatase 3, catalytic subunit, beta isoform	-0.154243	0.0694225	0.91987	=	-0.0187704	0.810909	0.954959	=
ENSMUSG00000021819	Zswim8	protein_coding	zinc finger SWIM-type containing 8	-0.271492	0.0166212	0.814133	=	-0.129902	0.215011	0.627752	=
ENSMUSG00000021820	Camk2g	protein_coding	calcium/calmodulin-dependent protein kinase II gamma	-0.0129574	0.903284	1	=	0.131981	0.21891	0.629533	=
ENSMUSG00000021823	Vcl	protein_coding	vinculin	-0.425883	0.00355951	0.683139	=	-0.0629909	0.585962	0.879656	=
ENSMUSG00000021824	Ap3m1	protein_coding	adaptor-related protein complex 3, mu 1 subunit	-0.113421	0.350159	0.995499	=	-0.109504	0.357395	0.746101	=
ENSMUSG00000021831	Ero1l	protein_coding	ERO1-like (S. cerevisiae)	0.274015	0.381246	0.995499	=	-0.661647	0.0292868	0.384718	-
ENSMUSG00000021832	Psmc6	protein_coding	proteasome (prosome, macropain) 26S subunit, ATPase, 6	-0.0188764	0.825754	1	=	-0.00344271	0.967844	0.994543	=
ENSMUSG00000021840	Mapk1ip1l	protein_coding	mitogen-activated protein kinase 1 interacting protein 1-like	-0.0800525	0.370746	0.995499	=	-0.123757	0.16961	0.581131	=
ENSMUSG00000021843	Ktn1	protein_coding	kinectin 1	-0.1039	0.368295	0.995499	=	-0.209111	0.0801368	0.466878	=
ENSMUSG00000021848	Otx2	protein_coding	orthodenticle homeobox 2	0.106171	0.891709	1	=	-1.35838	0.166301	0.576521	=
ENSMUSG00000021866	Anxa11	protein_coding	annexin A11	0.929107	0.232991	0.966746	=	-0.838714	0.140292	0.544996	=
ENSMUSG00000021867	Tmem254b	protein_coding	transmembrane protein 254b	-0.211033	0.208529	0.958297	=	-0.120472	0.383808	0.761769	=
ENSMUSG00000021868	Ppif	protein_coding	peptidylprolyl isomerase F (cyclophilin F)	-0.00499355	0.974922	1	=	0.118142	0.431582	0.792365	=
ENSMUSG00000021870	Slmap	protein_coding	sarcolemma associated protein	0.104833	0.563	1	=	-0.272408	0.124969	0.526025	=
ENSMUSG00000021876	Rnase4	protein_coding	ribonuclease, RNase A family 4	0.768052	0.401887	0.998448	=	1.27541	0.0522364	0.422095	=
ENSMUSG00000021877	Arf4	protein_coding	ADP-ribosylation factor 4	0.0846614	0.17315	0.95009	=	0.122762	0.0543215	0.422095	=
ENSMUSG00000021884	Hacl1	protein_coding	2-hydroxyacyl-CoA lyase 1	0.182957	0.767095	1	=	0.353648	0.46972	0.818233	=
ENSMUSG00000021890	Eaf1	protein_coding	ELL associated factor 1	-0.368167	0.228825	0.965644	=	-0.617687	0.0381325	0.402079	-
ENSMUSG00000021892	Sh3bp5	protein_coding	SH3-domain binding protein 5 (BTK-associated)	0.0222557	0.866016	1	=	0.069372	0.595397	0.882888	=
ENSMUSG00000021893	Capn7	protein_coding	calpain 7	0.0760634	0.541568	1	=	-0.203989	0.105785	0.502702	=
ENSMUSG00000021901	Bap1	protein_coding	Brca1 associated protein 1	-0.110987	0.285089	0.977071	=	0.00505956	0.959537	0.993782	=
ENSMUSG00000021906	Oxnad1	protein_coding	oxidoreductase NAD-binding domain containing 1	-0.225764	0.215648	0.958674	=	0.28757	0.102336	0.497726	=
ENSMUSG00000021908	Gm6768	processed_pseudogene	predicted gene 6768	0.0215431	0.860501	1	=	-0.027257	0.811812	0.955271	=
ENSMUSG00000021910	Nisch	protein_coding	nischarin	-0.0537542	0.463663	1	=	-0.000945557	0.989609	0.99812	=
ENSMUSG00000021911	Parg	protein_coding	poly (ADP-ribose) glycohydrolase	-0.227346	0.0379216	0.840289	=	-0.129361	0.208708	0.621071	=
ENSMUSG00000021913	Ogdhl	protein_coding	oxoglutarate dehydrogenase-like	0.0383372	0.80399	1	=	-0.260411	0.0944256	0.485946	=
ENSMUSG00000021916	Glt8d1	protein_coding	glycosyltransferase 8 domain containing 1	-0.010239	0.967006	1	=	-0.0734755	0.756229	0.937556	=
ENSMUSG00000021917	Spcs1	protein_coding	signal peptidase complex subunit 1 homolog (S. cerevisiae)	-0.124129	0.301511	0.984482	=	0.0836217	0.46567	0.815623	=
ENSMUSG00000021922	Itih4	protein_coding	inter alpha-trypsin inhibitor, heavy chain 4	1.54276	0.693888	1	=	1.32339	0.293543	0.694838	=
ENSMUSG00000021927	Hnrnpa1l2-ps2	processed_pseudogene	heterogeneous nuclear ribonucleoprotein A1-like 2, pseudogene 2	-0.119196	0.448628	1	=	-0.0119879	0.968522	0.994543	=
ENSMUSG00000021929	Kpna3	protein_coding	karyopherin (importin) alpha 3	-0.00892591	0.902597	1	=	-0.111764	0.130316	0.532817	=
ENSMUSG00000021932	Rnaseh2b	protein_coding	ribonuclease H2, subunit B	0.170537	0.242941	0.97059	=	-0.380631	0.0158949	0.353225	=
ENSMUSG00000021936	Mapk8	protein_coding	mitogen-activated protein kinase 8	-0.0158021	0.87564	1	=	-0.0787096	0.434321	0.794159	=
ENSMUSG00000021938	Pspc1	protein_coding	paraspeckle protein 1	0.00587425	0.944214	1	=	-0.129046	0.132557	0.534041	=
ENSMUSG00000021939	Ctsb	protein_coding	cathepsin B	0.0417791	0.69533	1	=	0.140703	0.187609	0.600745	=
ENSMUSG00000021945	Zmym2	protein_coding	zinc finger, MYM-type 2	-0.13181	0.272561	0.97593	=	-0.308498	0.0163895	0.353225	=
ENSMUSG00000021948	Prkcd	protein_coding	protein kinase C, delta	0.0226681	0.905035	1	=	-0.270392	0.1518	0.56057	=
ENSMUSG00000021951	Eef1akmt1	protein_coding	EEF1A alpha lysine methyltransferase 1	0.0713131	0.63942	1	=	-0.0666738	0.642421	0.903128	=
ENSMUSG00000021957	Tkt	protein_coding	transketolase	0.0377326	0.615687	1	=	0.018644	0.803273	0.952344	=
ENSMUSG00000021958	Pinx1	protein_coding	PIN2/TERF1 interacting, telomerase inhibitor 1	-0.271614	0.0975666	0.944887	=	-0.0125195	0.966465	0.994122	=
ENSMUSG00000021962	Dcp1a	protein_coding	decapping mRNA 1A	-0.263789	0.0565315	0.88965	=	-0.397616	0.0065269	0.326218	=
ENSMUSG00000021963	Sap18	protein_coding	Sin3-associated polypeptide 18	0.163534	0.110033	0.95009	=	0.200539	0.0532469	0.422095	=
ENSMUSG00000021965	Ska3	protein_coding	spindle and kinetochore associated complex subunit 3	0.229316	0.437852	1	=	-0.200094	0.56725	0.870819	=
ENSMUSG00000021967	Mrpl57	protein_coding	mitochondrial ribosomal protein L57	0.0313286	0.845833	1	=	0.109658	0.479229	0.82314	=
ENSMUSG00000021973	Micu2	protein_coding	mitochondrial calcium uptake 2	0.0265261	0.831717	1	=	-0.150813	0.217851	0.629007	=
ENSMUSG00000021975	Ints9	protein_coding	integrator complex subunit 9	-0.129851	0.404714	0.998448	=	-0.302924	0.0540656	0.422095	=
ENSMUSG00000021978	Extl3	protein_coding	exostoses (multiple)-like 3	-0.108737	0.389467	0.996787	=	0.0071938	0.952182	0.993215	=
ENSMUSG00000021981	Cab39l	protein_coding	calcium binding protein 39-like	-0.0636874	0.717853	1	=	-0.281556	0.0998487	0.49504	=
ENSMUSG00000021986	Amer2	protein_coding	APC membrane recruitment 2	0.0147789	0.964173	1	=	-0.0424296	0.897339	0.979183	=
ENSMUSG00000021987	Mtmr6	protein_coding	myotubularin related protein 6	-0.00959144	0.944939	1	=	-0.149716	0.272489	0.675749	=
ENSMUSG00000021990	Spata13	protein_coding	spermatogenesis associated 13	-0.293859	0.0463457	0.850699	=	-0.298477	0.04673	0.410538	=
ENSMUSG00000021991	Cacna2d3	protein_coding	calcium channel, voltage-dependent, alpha2/delta subunit 3	-0.157894	0.585596	1	=	0.0486364	0.854825	0.969195	=
ENSMUSG00000021993	Mipep	protein_coding	mitochondrial intermediate peptidase	0.0209944	0.892232	1	=	0.0909096	0.541006	0.858603	=
ENSMUSG00000021996	Esd	protein_coding	esterase D/formylglutathione hydrolase	0.0139949	0.863024	1	=	-0.0715666	0.379333	0.759284	=
ENSMUSG00000029994	Anxa4	protein_coding	annexin A4	-1.26364	0.00267924	0.683139	-	-0.0126526	0.964965	0.99379	=
ENSMUSG00000021999	Cpb2	protein_coding	carboxypeptidase B2 (plasma)	0	1	1	=	2.07429	0.0901117	0.479909	=
ENSMUSG00000022000	Zc3h13	protein_coding	zinc finger CCCH type containing 13	-0.0928002	0.258301	0.97593	=	-0.103448	0.205728	0.618364	=
ENSMUSG00000022010	Tsc22d1	protein_coding	TSC22 domain family, member 1	0.0421332	0.628464	1	=	0.205485	0.0285401	0.382767	=
ENSMUSG00000022012	Enox1	protein_coding	ecto-NOX disulfide-thiol exchanger 1	0.0586186	0.783754	1	=	-0.0434637	0.834835	0.963433	=
ENSMUSG00000022016	Akap11	protein_coding	A kinase (PRKA) anchor protein 11	0.0479141	0.704215	1	=	-0.281224	0.0340029	0.394994	=
ENSMUSG00000022018	Rgcc	protein_coding	regulator of cell cycle	0.0912508	0.658882	1	=	-0.186229	0.408607	0.7774	=
ENSMUSG00000022019	Tdrd3	protein_coding	tudor domain containing 3	-0.0485621	0.676586	1	=	-0.28282	0.0234118	0.368828	=
ENSMUSG00000022021	Diaph3	protein_coding	diaphanous related formin 3	0.0315588	0.933913	1	=	-1.02089	0.0147486	0.345834	-
ENSMUSG00000022023	Wbp4	protein_coding	WW domain binding protein 4	-0.143608	0.213518	0.958674	=	-0.16763	0.139533	0.543937	=
ENSMUSG00000022024	Sugt1	protein_coding	SGT1, suppressor of G2 allele of SKP1 (S. cerevisiae)	-0.0407189	0.556507	1	=	-0.0758137	0.273544	0.676457	=
ENSMUSG00000022026	Olfm4	protein_coding	olfactomedin 4	-0.0618417	0.952612	1	=	0.459446	0.481411	0.824456	=
ENSMUSG00000022031	Elp3	protein_coding	elongator acetyltransferase complex subunit 3	-0.0142898	0.837443	1	=	-0.0710724	0.305899	0.703561	=
ENSMUSG00000022033	Pbk	protein_coding	PDZ binding kinase	-0.0239117	0.949911	1	=	-0.964102	0.0372956	0.400831	-
ENSMUSG00000022034	Esco2	protein_coding	establishment of sister chromatid cohesion N-acetyltransferase 2	-0.420662	0.345827	0.995499	=	-0.995454	0.0568502	0.425182	=
ENSMUSG00000022035	Ccdc25	protein_coding	coiled-coil domain containing 25	-0.239244	0.0246819	0.814133	=	-0.0829537	0.38258	0.761302	=
ENSMUSG00000022037	Clu	protein_coding	clusterin	0.275405	0.24278	0.97059	=	0.161187	0.472947	0.819365	=
ENSMUSG00000022040	Ephx2	protein_coding	epoxide hydrolase 2, cytoplasmic	-0.493739	0.728109	1	=	0.792701	0.284681	0.686233	=
ENSMUSG00000022043	Trim35	protein_coding	tripartite motif-containing 35	0.0246512	0.792679	1	=	0.0762419	0.418164	0.785767	=
ENSMUSG00000022044	Stmn4	protein_coding	stathmin-like 4	0.128512	0.866038	1	=	0.270182	0.72295	0.928986	=
ENSMUSG00000022048	Dpysl2	protein_coding	dihydropyrimidinase-like 2	0.127304	0.333275	0.995499	=	0.206662	0.124125	0.525997	=
ENSMUSG00000022051	Bnip3l	protein_coding	BCL2/adenovirus E1B interacting protein 3-like	0.0341376	0.748188	1	=	-0.090788	0.395018	0.77041	=
ENSMUSG00000022052	Ppp2r2a	protein_coding	protein phosphatase 2, regulatory subunit B, alpha	0.185943	0.0173176	0.814133	=	-0.0897469	0.210495	0.622515	=
ENSMUSG00000022053	Ebf2	protein_coding	early B cell factor 2	-0.280274	0.359737	0.995499	=	0.0152005	0.958078	0.993782	=
ENSMUSG00000022054	Nefm	protein_coding	neurofilament, medium polypeptide	-0.166601	0.857238	1	=	0.161422	0.857628	0.969709	=
ENSMUSG00000022055	Nefl	protein_coding	neurofilament, light polypeptide	-0.0578284	0.943655	1	=	0.16321	0.830511	0.963022	=
ENSMUSG00000022070	Bora	protein_coding	bora, aurora kinase A activator	-0.240982	0.53407	1	=	-0.620827	0.135864	0.537516	=
ENSMUSG00000022089	Bin3	protein_coding	bridging integrator 3	-0.13975	0.519521	1	=	0.0373382	0.854516	0.969195	=
ENSMUSG00000022098	Bmp1	protein_coding	bone morphogenetic protein 1	0.0710851	0.599451	1	=	-0.171061	0.19728	0.607695	=
ENSMUSG00000022099	Dmtn	protein_coding	dematin actin binding protein	-0.0981992	0.486341	1	=	0.128601	0.346226	0.737861	=
ENSMUSG00000022100	Xpo7	protein_coding	exportin 7	-0.0477509	0.655167	1	=	-0.232878	0.0389803	0.403064	=
ENSMUSG00000022103	Gfra2	protein_coding	glial cell line derived neurotrophic factor family receptor alpha 2	-0.206551	0.313109	0.989559	=	-0.0879139	0.616226	0.89254	=
ENSMUSG00000022105	Rb1	protein_coding	RB transcriptional corepressor 1	0.00250685	0.984338	1	=	-0.2449	0.0580772	0.426381	=
ENSMUSG00000022106	Rcbtb2	protein_coding	regulator of chromosome condensation (RCC1) and BTB (POZ) domain containing protein 2	0.0314898	0.73421	1	=	-0.139995	0.14353	0.54917	=
ENSMUSG00000022108	Itm2b	protein_coding	integral membrane protein 2B	0.100967	0.163516	0.95009	=	0.182717	0.0170995	0.354891	=
ENSMUSG00000022109	Med4	protein_coding	mediator complex subunit 4	0.0132683	0.89317	1	=	-0.228555	0.0295304	0.384718	=
ENSMUSG00000022110	Sucla2	protein_coding	succinate-Coenzyme A ligase, ADP-forming, beta subunit	0.0218092	0.834001	1	=	-0.141532	0.171354	0.584672	=
ENSMUSG00000022111	Uchl3	protein_coding	ubiquitin carboxyl-terminal esterase L3 (ubiquitin thiolesterase)	0.0243829	0.822531	1	=	-0.0310256	0.770995	0.9392	=
ENSMUSG00000022119	Rbm26	protein_coding	RNA binding motif protein 26	-0.146083	0.196216	0.952317	=	-0.288225	0.0152248	0.345834	=
ENSMUSG00000022122	Ednrb	protein_coding	endothelin receptor type B	-0.0623237	0.725583	1	=	0.0501561	0.769503	0.9392	=
ENSMUSG00000022124	Fbxl3	protein_coding	F-box and leucine-rich repeat protein 3	0.0228219	0.864538	1	=	-0.144232	0.263653	0.664905	=
ENSMUSG00000022136	Dnajc3	protein_coding	DnaJ heat shock protein family (Hsp40) member C3	-0.101135	0.564068	1	=	-0.132177	0.397464	0.770777	=
ENSMUSG00000018672	Copz2	protein_coding	coatomer protein complex, subunit zeta 2	-1.24425	0.00132022	0.643608	-	-0.15361	0.483051	0.824987	=
ENSMUSG00000022141	Nipbl	protein_coding	NIPBL cohesin loading factor	-0.0533198	0.78195	1	=	-0.369586	0.0612648	0.437497	=
ENSMUSG00000022142	Nup155	protein_coding	nucleoporin 155	-0.150565	0.376402	0.995499	=	-0.355259	0.0449327	0.409014	=
ENSMUSG00000022148	Fyb	protein_coding	FYN binding protein	-0.0009599	0.995479	1	=	0.228113	0.145932	0.552097	=
ENSMUSG00000022149	C9	protein_coding	complement component 9	-2.90661	0.562075	1	=	2.58843	0.0552458	0.422704	=
ENSMUSG00000022150	Dab2	protein_coding	disabled 2, mitogen-responsive phosphoprotein	-0.108544	0.696653	1	=	-0.220895	0.353003	0.743085	=
ENSMUSG00000022151	Ttc33	protein_coding	tetratricopeptide repeat domain 33	-0.0600014	0.671624	1	=	-0.131228	0.342581	0.736157	=
ENSMUSG00000022159	Rab2b	protein_coding	RAB2B, member RAS oncogene family	-0.237119	0.121354	0.95009	=	-0.148512	0.30502	0.703341	=
ENSMUSG00000022160	Mettl3	protein_coding	methyltransferase like 3	-0.127804	0.50698	1	=	-0.165871	0.382476	0.761302	=
ENSMUSG00000022174	Dad1	protein_coding	defender against cell death 1	0.432998	0.0436266	0.843774	=	0.477926	0.0211754	0.363172	=
ENSMUSG00000022176	Rem2	protein_coding	rad and gem related GTP binding protein 2	-0.379734	0.0924615	0.944314	=	-0.134958	0.508364	0.841328	=
ENSMUSG00000022177	Haus4	protein_coding	HAUS augmin-like complex, subunit 4	-0.225879	0.484398	1	=	-0.422708	0.180099	0.594367	=
ENSMUSG00000022185	Acin1	protein_coding	apoptotic chromatin condensation inducer 1	-0.113983	0.17759	0.95009	=	-0.103788	0.217163	0.628263	=
ENSMUSG00000022186	Oxct1	protein_coding	3-oxoacid CoA transferase 1	0.0120088	0.878212	1	=	0.0578405	0.457219	0.809647	=
ENSMUSG00000022191	Drosha	protein_coding	drosha, ribonuclease type III	-0.106814	0.259813	0.97593	=	-0.178222	0.0662477	0.443088	=
ENSMUSG00000022193	Psmb5	protein_coding	proteasome (prosome, macropain) subunit, beta type 5	0.120537	0.181491	0.95009	=	0.178336	0.0523928	0.422095	=
ENSMUSG00000022194	Pabpn1	protein_coding	poly(A) binding protein, nuclear 1	0.0681472	0.469805	1	=	-0.0968633	0.307746	0.705332	=
ENSMUSG00000022199	Slc22a17	protein_coding	solute carrier family 22 (organic cation transporter), member 17	0.0414537	0.889422	1	=	0.236704	0.429341	0.791458	=
ENSMUSG00000022200	Golph3	protein_coding	golgi phosphoprotein 3	-0.0646647	0.51457	1	=	-0.0632393	0.508876	0.841328	=
ENSMUSG00000022201	Zfr	protein_coding	zinc finger RNA binding protein	-0.0174198	0.796202	1	=	-0.092297	0.178945	0.592555	=
ENSMUSG00000022204	Ngdn	protein_coding	neuroguidin, EIF4E binding protein	-0.012521	0.924677	1	=	-0.236506	0.0781371	0.464235	=
ENSMUSG00000022205	Sub1	protein_coding	SUB1 homolog, transcriptional regulator	0.061829	0.624729	1	=	0.110884	0.382085	0.761048	=
ENSMUSG00000022210	Dhrs4	protein_coding	dehydrogenase/reductase (SDR family) member 4	0.00863954	0.943851	1	=	-0.0583149	0.63414	0.900488	=
ENSMUSG00000022211	Carmil3	protein_coding	capping protein regulator and myosin 1 linker 3	-0.112616	0.707119	1	=	-0.0777604	0.789201	0.946853	=
ENSMUSG00000022214	Dcaf11	protein_coding	DDB1 and CUL4 associated factor 11	0.0130581	0.870378	1	=	0.0513714	0.518297	0.847601	=
ENSMUSG00000022216	Psme1	protein_coding	proteasome (prosome, macropain) activator subunit 1 (PA28 alpha)	-0.00799589	0.925883	1	=	0.106622	0.224251	0.633271	=
ENSMUSG00000022219	Cideb	protein_coding	cell death-inducing DNA fragmentation factor, alpha subunit-like effector B	0	1	1	=	0.802893	0.418186	0.785767	=
ENSMUSG00000022221	Ripk3	protein_coding	receptor-interacting serine-threonine kinase 3	-0.180062	0.813021	1	=	0.377213	0.494095	0.833378	=
ENSMUSG00000022223	Sdr39u1	protein_coding	short chain dehydrogenase/reductase family 39U, member 1	0.0207127	0.897046	1	=	0.177911	0.254837	0.656557	=
ENSMUSG00000022231	Sema5a	protein_coding	sema domain, seven thrombospondin repeats (type 1 and type 1-like), transmembrane domain (TM) and short cytoplasmic domain, (semaphorin) 5A	-0.329467	0.0385128	0.841008	=	-0.0778798	0.595528	0.882888	=
ENSMUSG00000022234	Cct5	protein_coding	chaperonin containing Tcp1, subunit 5 (epsilon)	-0.0187109	0.788141	1	=	0.0423875	0.54268	0.858881	=
ENSMUSG00000022240	Ctnnd2	protein_coding	catenin (cadherin associated protein), delta 2	-0.0751593	0.785795	1	=	-0.102876	0.706857	0.924107	=
ENSMUSG00000022241	Tars	protein_coding	threonyl-tRNA synthetase	-0.14617	0.200343	0.953928	=	-0.315679	0.00982541	0.340471	=
ENSMUSG00000022244	Amacr	protein_coding	alpha-methylacyl-CoA racemase	0.395656	0.347107	0.995499	=	-0.146271	0.643489	0.903316	=
ENSMUSG00000022245	Skor1	protein_coding	SKI family transcriptional corepressor 1	-0.300081	0.602546	1	=	0.12026	0.750815	0.935714	=
ENSMUSG00000022246	Rai14	protein_coding	retinoic acid induced 14	-0.105745	0.476664	1	=	-0.335662	0.0376817	0.401509	=
ENSMUSG00000022247	Brix1	protein_coding	BRX1, biogenesis of ribosomes	-0.118837	0.263838	0.97593	=	-0.2257	0.0376987	0.401509	=
ENSMUSG00000022253	Nadk2	protein_coding	NAD kinase 2, mitochondrial	-0.113112	0.39729	0.998448	=	-0.0671646	0.602756	0.886549	=
ENSMUSG00000022255	Mtdh	protein_coding	metadherin	-0.177862	0.318167	0.990119	=	-0.102275	0.552298	0.863898	=
ENSMUSG00000022257	Laptm4b	protein_coding	lysosomal-associated protein transmembrane 4B	-0.487087	0.0220791	0.814133	=	0.0148017	0.931818	0.988101	=
ENSMUSG00000022263	Trio	protein_coding	triple functional domain (PTPRF interacting)	-0.0624462	0.629542	1	=	-0.178561	0.174205	0.587413	=
ENSMUSG00000022270	Retreg1	protein_coding	reticulophagy regulator 1	-0.22044	0.452105	1	=	0.0861738	0.728044	0.928986	=
ENSMUSG00000022280	Rnf19a	protein_coding	ring finger protein 19A	0.0140988	0.922541	1	=	-0.350756	0.0200149	0.36264	=
ENSMUSG00000022283	Pabpc1	protein_coding	poly(A) binding protein, cytoplasmic 1	0.0492586	0.541023	1	=	-0.180031	0.0360672	0.400783	=
ENSMUSG00000022285	Ywhaz	protein_coding	tyrosine 3-monooxygenase/tryptophan 5-monooxygenase activation protein, zeta polypeptide	0.148717	0.233983	0.967027	=	0.313658	0.0191643	0.36264	=
ENSMUSG00000022295	Atp6v1c1	protein_coding	ATPase, H+ transporting, lysosomal V1 subunit C1	0.0760422	0.382756	0.995499	=	0.0264861	0.74948	0.935488	=
ENSMUSG00000022305	Lrp12	protein_coding	low density lipoprotein-related protein 12	-0.111889	0.403911	0.998448	=	-0.0521671	0.68734	0.918311	=
ENSMUSG00000022307	Oxr1	protein_coding	oxidation resistance 1	0.181078	0.107482	0.949924	=	0.0216402	0.838161	0.963918	=
ENSMUSG00000022312	Eif3h	protein_coding	eukaryotic translation initiation factor 3, subunit H	0.0271326	0.701111	1	=	0.046609	0.508667	0.841328	=
ENSMUSG00000022313	Utp23	protein_coding	UTP23 small subunit processome component	-0.369278	0.0438216	0.843774	=	0.0433419	0.789853	0.947299	=
ENSMUSG00000022314	Rad21	protein_coding	RAD21 cohesin complex component	-0.0310648	0.698244	1	=	-0.105497	0.194709	0.604844	=
ENSMUSG00000022321	Cdh10	protein_coding	cadherin 10	-0.00817724	0.986371	1	=	-0.0455691	0.919884	0.985059	=
ENSMUSG00000022322	Shcbp1	protein_coding	Shc SH2-domain binding protein 1	-0.713821	0.211676	0.958674	=	-0.763423	0.204656	0.61712	=
ENSMUSG00000022323	Rida	protein_coding	reactive intermediate imine deaminase A homolog	0.333567	0.320369	0.990119	=	-0.296454	0.312814	0.709015	=
ENSMUSG00000022325	Pop1	protein_coding	processing of precursor 1, ribonuclease P/MRP family, (S. cerevisiae)	0.170578	0.51669	1	=	-0.62294	0.0259904	0.37945	-
ENSMUSG00000036223	Ska1	protein_coding	spindle and kinetochore associated complex subunit 1	-1.22142	0.0124417	0.778908	-	-0.217176	0.660356	0.908651	=
ENSMUSG00000022332	Khdrbs3	protein_coding	KH domain containing, RNA binding, signal transduction associated 3	-0.108448	0.466125	1	=	0.0318633	0.82771	0.961413	=
ENSMUSG00000022336	Eif3e	protein_coding	eukaryotic translation initiation factor 3, subunit E	-0.141175	0.138163	0.95009	=	0.00269282	0.976203	0.995883	=
ENSMUSG00000022337	Emc2	protein_coding	ER membrane protein complex subunit 2	-0.0316781	0.827015	1	=	-0.0910834	0.504511	0.838758	=
ENSMUSG00000022338	Eny2	protein_coding	ENY2 transcription and export complex 2 subunit	0.00149277	0.987522	1	=	-0.0547914	0.566725	0.870799	=
ENSMUSG00000022339	Ebag9	protein_coding	estrogen receptor-binding fragment-associated gene 9	-0.286887	0.0553007	0.881729	=	-0.199916	0.133614	0.534041	=
ENSMUSG00000022340	Sybu	protein_coding	syntabulin (syntaxin-interacting)	0.104754	0.585957	1	=	0.06033	0.751868	0.935714	=
ENSMUSG00000022346	Myc	protein_coding	myelocytomatosis oncogene	0.234207	0.0437833	0.843774	=	0.0711903	0.502429	0.837811	=
ENSMUSG00000022350	Washc5	protein_coding	WASH complex subunit 5	-0.11175	0.560212	1	=	-0.232035	0.214315	0.627616	=
ENSMUSG00000022351	Sqle	protein_coding	squalene epoxidase	-0.111185	0.277093	0.97593	=	-0.0385909	0.696969	0.921577	=
ENSMUSG00000022353	Mtss1	protein_coding	metastasis suppressor 1	0.0782034	0.406894	0.998448	=	-0.0376716	0.683657	0.917835	=
ENSMUSG00000022354	Ndufb9	protein_coding	NADH:ubiquinone oxidoreductase subunit B9	-0.0198883	0.87008	1	=	0.155056	0.194264	0.604066	=
ENSMUSG00000022359	Wdyhv1	protein_coding	WDYHV motif containing 1	0.118831	0.609589	1	=	0.171864	0.406993	0.777135	=
ENSMUSG00000022360	Atad2	protein_coding	ATPase family, AAA domain containing 2	-0.0429635	0.942346	1	=	-1.97445	0.00813493	0.340471	-
ENSMUSG00000022361	Zhx1	protein_coding	zinc fingers and homeoboxes 1	-0.0725139	0.5961	1	=	-0.272199	0.050495	0.419423	=
ENSMUSG00000022362	Gm29394	protein_coding	predicted gene 29394	-0.243395	0.20733	0.958297	=	0.0198213	0.901749	0.980317	=
ENSMUSG00000022364	Tbc1d31	protein_coding	TBC1 domain family, member 31	-0.0500563	0.901404	1	=	-0.826115	0.0478824	0.411485	-
ENSMUSG00000022365	Derl1	protein_coding	Der1-like domain family, member 1	-0.140819	0.381369	0.995499	=	0.00153792	0.991826	0.999062	=
ENSMUSG00000022369	Mtbp	protein_coding	Mdm2, transformed 3T3 cell double minute p53 binding protein	-0.0265656	0.938567	1	=	-0.362773	0.296528	0.697622	=
ENSMUSG00000022370	Mrpl13	protein_coding	mitochondrial ribosomal protein L13	-0.127035	0.251082	0.97593	=	0.0880855	0.411474	0.779444	=
ENSMUSG00000022371	Col14a1	protein_coding	collagen, type XIV, alpha 1	-0.0473646	0.914706	1	=	-0.0383526	0.883025	0.97573	=
ENSMUSG00000022377	Asap1	protein_coding	ArfGAP with SH3 domain, ankyrin repeat and PH domain1	-0.0597963	0.589387	1	=	-0.102433	0.348718	0.738844	=
ENSMUSG00000022378	Fam49b	protein_coding	family with sequence similarity 49, member B	0.0432494	0.661746	1	=	-0.0351027	0.715493	0.927623	=
ENSMUSG00000022382	Wnt7b	protein_coding	wingless-type MMTV integration site family, member 7B	-0.0859276	0.53183	1	=	-0.0455582	0.742335	0.933101	=
ENSMUSG00000022383	Ppara	protein_coding	peroxisome proliferator activated receptor alpha	-0.0543648	0.967431	1	=	0.580474	0.341412	0.734771	=
ENSMUSG00000022385	Gtse1	protein_coding	G two S phase expressed protein 1	-0.273135	0.376724	0.995499	=	-0.682838	0.0780297	0.464235	=
ENSMUSG00000022387	Brd1	protein_coding	bromodomain containing 1	-0.157554	0.173742	0.95009	=	-0.112803	0.316754	0.713641	=
ENSMUSG00000022390	Zc3h7b	protein_coding	zinc finger CCCH type containing 7B	-0.0513912	0.586831	1	=	-0.0849434	0.364494	0.750905	=
ENSMUSG00000022391	Rangap1	protein_coding	RAN GTPase activating protein 1	-0.0720178	0.32727	0.991189	=	0.0659682	0.366457	0.752038	=
ENSMUSG00000022394	L3mbtl2	protein_coding	L3MBTL2 polycomb repressive complex 1 subunit	-0.342258	0.0369505	0.835289	=	-0.220047	0.151896	0.56057	=
ENSMUSG00000022400	Rbx1	protein_coding	ring-box 1	0.203533	0.0519437	0.877202	=	0.0654661	0.506458	0.840185	=
ENSMUSG00000022403	St13	protein_coding	suppression of tumorigenicity 13	0.0645447	0.332564	0.995499	=	0.0259537	0.691315	0.919766	=
ENSMUSG00000022404	Slc25a17	protein_coding	solute carrier family 25 (mitochondrial carrier, peroxisomal membrane protein), member 17	0.187976	0.0848109	0.942972	=	-0.267954	0.0151835	0.345834	=
ENSMUSG00000022407	Adsl	protein_coding	adenylosuccinate lyase	-0.158695	0.0549825	0.879804	=	-0.0582083	0.451485	0.80545	=
ENSMUSG00000022412	Mief1	protein_coding	mitochondrial elongation factor 1	0.0116426	0.932905	1	=	-0.205635	0.14024	0.544995	=
ENSMUSG00000022415	Syngr1	protein_coding	synaptogyrin 1	0.108984	0.44077	1	=	0.129843	0.32954	0.725458	=
ENSMUSG00000022420	Dnal4	protein_coding	dynein, axonemal, light chain 4	-0.203195	0.138302	0.95009	=	-0.0676351	0.60152	0.886459	=
ENSMUSG00000022421	Nptxr	protein_coding	neuronal pentraxin receptor	0.00264771	0.989857	1	=	0.0172837	0.930043	0.987689	=
ENSMUSG00000022425	Enpp2	protein_coding	ectonucleotide pyrophosphatase/phosphodiesterase 2	-0.146637	0.450768	1	=	-0.104721	0.547544	0.861421	=
ENSMUSG00000022427	Tomm22	protein_coding	translocase of outer mitochondrial membrane 22	0.212033	0.0522215	0.877202	=	0.168247	0.104463	0.501594	=
ENSMUSG00000022428	Cby1	protein_coding	chibby family member 1, beta catenin antagonist	-0.245647	0.139841	0.95009	=	-0.199488	0.213334	0.626565	=
ENSMUSG00000022433	Csnk1e	protein_coding	casein kinase 1, epsilon	0.0522217	0.722073	1	=	0.0768219	0.600622	0.885888	=
ENSMUSG00000022436	Sh3bp1	protein_coding	SH3-domain binding protein 1	0.107725	0.71853	1	=	1.22977	0.000122529	0.260506	+
ENSMUSG00000022437	Samm50	protein_coding	SAMM50 sorting and assembly machinery component	-0.0703282	0.62537	1	=	-0.200288	0.162908	0.572012	=
ENSMUSG00000022438	Parvb	protein_coding	parvin, beta	-0.267097	0.191324	0.952317	=	-0.323941	0.0816507	0.470722	=
ENSMUSG00000022439	Parvg	protein_coding	parvin, gamma	-0.781543	0.107088	0.949924	=	-0.510124	0.125972	0.526759	=
ENSMUSG00000022442	Ttll1	protein_coding	tubulin tyrosine ligase-like 1	-0.0729921	0.647503	1	=	-0.0496168	0.747749	0.934791	=
ENSMUSG00000022443	Myh9	protein_coding	myosin, heavy polypeptide 9, non-muscle	-0.228702	0.180214	0.95009	=	-0.32873	0.0578379	0.4263	=
ENSMUSG00000022445	Cyp2d26	protein_coding	cytochrome P450, family 2, subfamily d, polypeptide 26	-2.08573	0.833615	1	=	1.86497	0.150898	0.559175	=
ENSMUSG00000022450	Ndufa6	protein_coding	NADH:ubiquinone oxidoreductase subunit A6	0.168797	0.105786	0.949299	=	-0.119247	0.232575	0.640804	=
ENSMUSG00000022451	Twf1	protein_coding	twinfilin actin binding protein 1	-0.0724502	0.398417	0.998448	=	-0.303505	0.00204381	0.31442	=
ENSMUSG00000022452	Smdt1	protein_coding	single-pass membrane protein with aspartate rich tail 1	0.047649	0.598271	1	=	0.229906	0.0182721	0.36134	=
ENSMUSG00000022453	Naga	protein_coding	N-acetyl galactosaminidase, alpha	-0.0708439	0.661382	1	=	0.0526265	0.70649	0.923875	=
ENSMUSG00000022454	Nell2	protein_coding	NEL-like 2	-0.00309328	0.995834	1	=	0.0387958	0.947376	0.991953	=
ENSMUSG00000022456	Sept3	protein_coding	septin 3	0.135911	0.788082	1	=	0.108682	0.829223	0.961911	=
ENSMUSG00000022462	Slc38a2	protein_coding	solute carrier family 38, member 2	-0.0701125	0.583464	1	=	-0.0550359	0.66365	0.910076	=
ENSMUSG00000022463	Srebf2	protein_coding	sterol regulatory element binding factor 2	-0.0410103	0.606909	1	=	-0.100948	0.210636	0.622665	=
ENSMUSG00000022464	Slc38a4	protein_coding	solute carrier family 38, member 4	0.703819	0.521477	1	=	0.857723	0.228974	0.639115	=
ENSMUSG00000022466	Rpap3	protein_coding	RNA polymerase II associated protein 3	-0.163258	0.232837	0.966746	=	-0.179749	0.178086	0.592555	=
ENSMUSG00000022471	Xrcc6	protein_coding	X-ray repair complementing defective repair in Chinese hamster cells 6	-0.157954	0.264617	0.97593	=	-0.385734	0.0111408	0.340952	=
ENSMUSG00000022472	Desi1	protein_coding	desumoylating isopeptidase 1	-0.292161	0.0250786	0.814133	=	-0.0623168	0.580081	0.877656	=
ENSMUSG00000022474	Pmm1	protein_coding	phosphomannomutase 1	-0.11655	0.359963	0.995499	=	-0.108692	0.37716	0.758571	=
ENSMUSG00000022475	Hdac7	protein_coding	histone deacetylase 7	0.0726531	0.668817	1	=	0.132183	0.429014	0.791458	=
ENSMUSG00000022476	Polr3h	protein_coding	polymerase (RNA) III (DNA directed) polypeptide H	-0.232214	0.0543895	0.879804	=	-0.121673	0.279321	0.68178	=
ENSMUSG00000022477	Aco2	protein_coding	aconitase 2, mitochondrial	0.0255937	0.722126	1	=	0.0623085	0.387416	0.763383	=
ENSMUSG00000022483	Col2a1	protein_coding	collagen, type II, alpha 1	-0.455004	0.0140754	0.788898	=	-0.176399	0.293634	0.694838	=
ENSMUSG00000022484	Hoxc10	protein_coding	homeobox C10	1.37945	0.585444	1	=	-0.0957391	0.837296	0.963649	=
ENSMUSG00000022485	Hoxc5	protein_coding	homeobox C5	-0.464791	0.777021	1	=	-0.114164	0.698968	0.922683	=
ENSMUSG00000022488	Nckap1l	protein_coding	NCK associated protein 1 like	-0.275623	0.519522	1	=	-0.0770654	0.812553	0.955349	=
ENSMUSG00000022489	Pde1b	protein_coding	phosphodiesterase 1B, Ca2+-calmodulin dependent	-0.0699341	0.803552	1	=	0.00993751	0.970819	0.994853	=
ENSMUSG00000022490	Ppp1r1a	protein_coding	protein phosphatase 1, regulatory inhibitor subunit 1A	-0.099524	0.666056	1	=	0.0113987	0.959007	0.993782	=
ENSMUSG00000022494	Shisa9	protein_coding	shisa family member 9	0.220451	0.425441	1	=	0.274912	0.285927	0.686824	=
ENSMUSG00000022503	Nubp1	protein_coding	nucleotide binding protein 1	0.0758702	0.551434	1	=	0.0886332	0.470128	0.818233	=
ENSMUSG00000022507	1810013L24Rik	protein_coding	RIKEN cDNA 1810013L24 gene	-0.0888063	0.287279	0.97868	=	-0.0547795	0.498065	0.835462	=
ENSMUSG00000022516	Nudt16l1	protein_coding	nudix (nucleoside diphosphate linked moiety X)-type motif 16-like 1	0.0532812	0.578225	1	=	0.0452523	0.630714	0.898786	=
ENSMUSG00000022517	Mgrn1	protein_coding	mahogunin, ring finger 1	-0.146105	0.159054	0.95009	=	0.20407	0.0513451	0.421583	=
ENSMUSG00000022521	Crebbp	protein_coding	CREB binding protein	-0.150192	0.0724072	0.931989	=	-0.27527	0.0027598	0.31442	=
ENSMUSG00000022523	Fgf12	protein_coding	fibroblast growth factor 12	0.151217	0.690857	1	=	0.0646327	0.848297	0.967456	=
ENSMUSG00000022529	Zfp263	protein_coding	zinc finger protein 263	0.152945	0.452063	1	=	0.0647352	0.740878	0.93277	=
ENSMUSG00000022536	Glyr1	protein_coding	glyoxylate reductase 1 homolog (Arabidopsis)	-0.0453736	0.483265	1	=	-0.0353541	0.580303	0.877656	=
ENSMUSG00000022537	Tmem44	protein_coding	transmembrane protein 44	-0.122363	0.609125	1	=	0.246392	0.290162	0.692172	=
ENSMUSG00000022538	Lsg1	protein_coding	large 60S subunit nuclear export GTPase 1	-0.300528	0.0240823	0.814133	=	-0.204969	0.0992121	0.493987	=
ENSMUSG00000022540	Rogdi	protein_coding	rogdi homolog	-0.0267457	0.839306	1	=	-0.0491795	0.693338	0.920754	=
ENSMUSG00000056737	Capg	protein_coding	capping protein (actin filament), gelsolin-like	-1.20957	0.00162519	0.643608	-	0.377702	0.156635	0.565127	=
ENSMUSG00000022550	Adck5	protein_coding	aarF domain containing kinase 5	-0.0393727	0.869956	1	=	-0.101982	0.666215	0.911328	=
ENSMUSG00000022551	Cyc1	protein_coding	cytochrome c-1	0.0671156	0.346525	0.995499	=	0.174679	0.0217152	0.364087	=
ENSMUSG00000022552	Sharpin	protein_coding	SHANK-associated RH domain interacting protein	-0.25313	0.0872865	0.944314	=	-0.182518	0.188629	0.600745	=
ENSMUSG00000022553	Maf1	protein_coding	MAF1 homolog, negative regulator of RNA polymerase III	-0.12861	0.328578	0.991189	=	-0.113417	0.383787	0.761769	=
ENSMUSG00000022557	Bop1	protein_coding	block of proliferation 1	0.0408468	0.682616	1	=	-0.172958	0.0860739	0.476819	=
ENSMUSG00000022559	Fbxl6	protein_coding	F-box and leucine-rich repeat protein 6	0.02584	0.899825	1	=	-0.20784	0.290253	0.692172	=
ENSMUSG00000022561	Gpaa1	protein_coding	GPI anchor attachment protein 1	-0.19989	0.218598	0.960639	=	-0.173645	0.260144	0.659706	=
ENSMUSG00000022564	Grina	protein_coding	glutamate receptor, ionotropic, N-methyl D-aspartate-associated protein 1 (glutamate binding)	-0.154884	0.042666	0.843774	=	-0.0219425	0.750707	0.935714	=
ENSMUSG00000022565	Plec	protein_coding	plectin	-0.411841	0.0294924	0.825819	=	-0.315015	0.082188	0.470948	=
ENSMUSG00000022568	Scrib	protein_coding	scribbled planar cell polarity	-0.0160409	0.922704	1	=	-0.327629	0.0575581	0.425435	=
ENSMUSG00000022570	Tsta3	protein_coding	tissue specific transplantation antigen P35B	0.132509	0.257595	0.97593	=	-0.016999	0.87846	0.975238	=
ENSMUSG00000022571	Pycrl	protein_coding	pyrroline-5-carboxylate reductase-like	-0.0535851	0.672311	1	=	-0.108573	0.375025	0.757409	=
ENSMUSG00000022574	Naprt	protein_coding	nicotinate phosphoribosyltransferase	-0.877665	0.167431	0.95009	=	0.433223	0.212652	0.625541	=
ENSMUSG00000022577	Ly6h	protein_coding	lymphocyte antigen 6 complex, locus H	0.183645	0.678781	1	=	0.290172	0.509854	0.842567	=
ENSMUSG00000074026	Gm6091	processed_pseudogene	predicted pseudogene 6091	-1.16043	0.0138384	0.786194	-	-0.350417	0.657448	0.908645	=
ENSMUSG00000022587	Ly6e	protein_coding	lymphocyte antigen 6 complex, locus E	-0.0411913	0.654036	1	=	0.167514	0.0797909	0.466679	=
ENSMUSG00000022607	Ptk2	protein_coding	PTK2 protein tyrosine kinase 2	-0.0636915	0.544798	1	=	-0.246579	0.0284296	0.382767	=
ENSMUSG00000022614	Lmf2	protein_coding	lipase maturation factor 2	-0.25888	0.282666	0.976094	=	0.19145	0.386449	0.763155	=
ENSMUSG00000022617	Chkb	protein_coding	choline kinase beta	-0.251358	0.33433	0.995499	=	-0.00766925	0.973703	0.99536	=
ENSMUSG00000022619	Mapk8ip2	protein_coding	mitogen-activated protein kinase 8 interacting protein 2	-0.0460677	0.842823	1	=	0.076262	0.736507	0.930824	=
ENSMUSG00000022620	Arsa	protein_coding	arylsulfatase A	-0.187773	0.244775	0.972448	=	-0.203129	0.158302	0.567623	=
ENSMUSG00000022621	Rabl2	protein_coding	RAB, member RAS oncogene family-like 2	0.264175	0.175474	0.95009	=	-0.134825	0.458145	0.809749	=
ENSMUSG00000022629	Kif21a	protein_coding	kinesin family member 21A	-0.176686	0.242851	0.97059	=	-0.261397	0.088508	0.478463	=
ENSMUSG00000022634	Yaf2	protein_coding	YY1 associated factor 2	-0.0668728	0.657202	1	=	-0.121409	0.391516	0.767293	=
ENSMUSG00000022635	Zcrb1	protein_coding	zinc finger CCHC-type and RNA binding motif 1	-0.331885	0.017067	0.814133	=	-0.336759	0.0128111	0.340952	=
ENSMUSG00000022636	Alcam	protein_coding	activated leukocyte cell adhesion molecule	-0.0442067	0.705492	1	=	-0.0779222	0.492055	0.832752	=
ENSMUSG00000022637	Cblb	protein_coding	Casitas B-lineage lymphoma b	-0.135334	0.315155	0.990119	=	-0.144415	0.28284	0.684198	=
ENSMUSG00000022658	Tagln3	protein_coding	transgelin 3	0.0265173	0.932573	1	=	0.0652601	0.831843	0.963161	=
ENSMUSG00000022661	Cd200	protein_coding	CD200 antigen	0.0763379	0.821701	1	=	0.261445	0.43978	0.797739	=
ENSMUSG00000022663	Atg3	protein_coding	autophagy related 3	-0.143832	0.219757	0.962042	=	-0.168645	0.137861	0.54085	=
ENSMUSG00000022665	Ccdc80	protein_coding	coiled-coil domain containing 80	-0.00955199	0.973975	1	=	-0.165456	0.513998	0.844281	=
ENSMUSG00000022671	Mzt2	protein_coding	mitotic spindle organizing protein 2	0.021232	0.845356	1	=	-0.0282236	0.785746	0.945511	=
ENSMUSG00000022673	Mcm4	protein_coding	minichromosome maintenance complex component 4	-0.238948	0.120428	0.95009	=	-0.491179	0.00414504	0.321412	=
ENSMUSG00000022674	Ube2v2	protein_coding	ubiquitin-conjugating enzyme E2 variant 2	0.0400107	0.720332	1	=	0.0503934	0.647522	0.904535	=
ENSMUSG00000022678	Nde1	protein_coding	nudE neurodevelopment protein 1	0.0703032	0.601225	1	=	-0.619872	0.00043237	0.28323	-
ENSMUSG00000022680	Pdxdc1	protein_coding	pyridoxal-dependent decarboxylase domain containing 1	-0.00619026	0.961541	1	=	-0.0961168	0.441207	0.799083	=
ENSMUSG00000022681	Ntan1	protein_coding	N-terminal Asn amidase	0.205334	0.198035	0.952317	=	-0.237365	0.133386	0.534041	=
ENSMUSG00000022682	Rrn3	protein_coding	RRN3 RNA polymerase I transcription factor homolog (yeast)	-0.106458	0.375555	0.995499	=	-0.0464713	0.686879	0.918311	=
ENSMUSG00000022684	Bfar	protein_coding	bifunctional apoptosis regulator	-0.304419	0.0208314	0.814133	=	-0.236216	0.0565388	0.425096	=
ENSMUSG00000022685	Parn	protein_coding	poly(A)-specific ribonuclease (deadenylation nuclease)	-0.113192	0.587197	1	=	-0.336109	0.107558	0.504585	=
ENSMUSG00000022686	B3gnt5	protein_coding	UDP-GlcNAc:betaGal beta-1,3-N-acetylglucosaminyltransferase 5	0.0889087	0.670911	1	=	-0.0985992	0.629388	0.898317	=
ENSMUSG00000022698	Naa50	protein_coding	N(alpha)-acetyltransferase 50, NatE catalytic subunit	0.0187172	0.869139	1	=	-0.153102	0.184284	0.597057	=
ENSMUSG00000022702	Hira	protein_coding	histone cell cycle regulator	-0.168075	0.101165	0.94837	=	-0.215944	0.0365836	0.400831	=
ENSMUSG00000022706	Mrpl40	protein_coding	mitochondrial ribosomal protein L40	-0.373988	0.00180359	0.643608	=	-0.0962145	0.318249	0.714693	=
[truncated: 8,482 more rows]
