# Supplementary material for: Prenatal SMN-dependent defects in translation uncover reversible primary cilia phenotypes in spinal muscular atrophy
Source: JCI Insight. 2025 Sep 9;10(20):e192835. doi: 10.1172/jci.insight.192835 (PMC12581668; doi:10.1172/jci.insight.192835)
Supplement: Supporting data values [file jciinsight-10-192835-s144.xlsx]

## Sheet: Fig.1C
Fraction of ribosomes in polysome (FRP): comparison between brain and spinal cord
Brain	Replica #	%
	1	33.8462
	2	29.0249
	3	41.9098
	Mean	34.927
Spinal cord	Replica #	%
	1	54.7766
	2	44.19
	3	57.0174
	Mean	51.9946

## Sheet: Fig.1E
Fraction of ribosomes in polysome (FRP): comparison between control and SMA brain and spinal cord
Brain	Replica #	control	SMA
		%	%
	1	33.85	28.79
	2	29.03	25.5
	3	41.9	38.59
	Mean	34.9267	30.96
Spinal cord	Replica #	control	SMA
		%	%
	1	54.78	49.92
	2	44.19	50.12
	3	57.02	55.14
	Mean	51.9967	51.7267

## Sheet: Fig.3A
Primary cilia density brain E14.5
	CTRL	SMA
	0.2606	0.13284
	0.331138	0.182928
	0.147811	0.165831
	0.224114	0.266405
	0.265821	0.222322
	0.309499	0.248496
	0.338728	0.153077
	0.321306	0.220538
	0.178892	0.214657
	0.197893	0.189124
	0.334874	0.14724
	0.201287	0.183659
		0.161521
Mean	0.25933	0.191434

## Sheet: Fig.3B
Primary cilia density brain E18.5
	CTRL	SMA
	0.160376	0.194314
	0.266214	0.152763
	0.206523	0.11943
	0.261865	0.174072
	0.292642	0.183752
		0.167889
Mean	0.237524	0.16537

## Sheet: Fig.3C
Primary cilia density spinal cord E14.5
	CTRL	SMA
	0.4205	0.34222
	0.415624	0.261173
	0.386951	0.247172
	0.371369	0.258584
	0.448311	0.397411
	0.432192	0.414892
	0.29753	0.275243
	0.424196
Mean	0.399584	0.313814

## Sheet: Fig.3D
Primary cilia density spinal cord E18.5
	CTRL	SMA
	0.450163	0.399004
	0.392472	0.342317
	0.380674	0.412234
	0.502566	0.417918
	0.318357	0.311718
	0.387435	0.383214
	0.39208	0.288773
	0.364995
Mean	0.398593	0.365025

## Sheet: Fig.4E
FC full-length SMN expression (relative to control)
	CTRL	SMA-vehicle	SMA-Risdiplam
	0.880666	1.09177	5.06303
	1.00231	1.11987	8.41716
	0.93088	1.30435	7.82632
	1.217	0.461158	7.06162
Mean	1.00772	0.994288	7.09203

## Sheet: Fig.4F
FC Delta7-SMN expression (relative to control)
	CTRL	SMA-vehicle	SMA-Risdiplam
	1.01162	1.03526	0.00423037
	1.07177	1.24833	0.00174406
	0.880666	1.23399	0.00506578
	1.04729	1.00928	0.00220756
Mean	1.00284	1.13172	0.00331194

## Sheet: Fig.4G
Hippocampal cell culture Cilium length - average per mouse
	CTRL	SMA-vehicle	SMA-Risdiplam
	3.2345	2.44592	2.8059
	3.21034	3.31375	2.96177
	3.2904	3.53316	3.7395
	3.17046	2.92528	2.4625
	3.12763	2.15875	3.61512
	3.42464	3.2457	3.32694
	2.88232	2.87399	4.91961
	3.43151	2.95428	4.03179
	3.86328	3.05503	4.48157
	3.34402	2.57303	3.74401
	4.04886	3.08441	4.13432
	3.47264	2.36048	4.10402
	3.54999	2.61332
	3.49282	3.70771
	3.81873	2.68842
	3.64419	3.5987
	4.04368	3.45194
	3.81084	2.86825
	3.36064	3.12013
	3.07807
	3.78829
	3.70448
Mean	3.49056	2.97749	3.69392

## Sheet: Fig.5D
Ki67+ cells / DAPI+ cell hippocampus E14.5
	CTRL	SMA
	0.829726	0.553812
	0.548321	0.550859
	0.658465	0.601051
	0.729909	0.558539
	0.851291	0.563529
	0.64339	0.695055
	0.853489	0.734676
	0.901039	0.749446
	0.637702
Mean	0.739259	0.625871

[truncated: 12 more sheets: Fig.6B, Fig.6E, Fig.6G, SuppFig.1C, SuppFig.1D, SuppFig.3A, SuppFig.3B, SuppFig.4C, Table2_SuppFig.4D, SuppFig.5B, SuppFig.5C, SuppFig.8B]
